# Supplementary material for: Dynamics of Type I and Type II Interferon Signature Determines Responsiveness to Anti-TNF Therapy in Rheumatoid Arthritis
Source: Front Immunol. 2022 Jun 6;13:901437. doi: 10.3389/fimmu.2022.901437 (PMC9208293; doi:10.3389/fimmu.2022.901437)
Supplement: Supplementary file 1 [file DataSheet_1.xlsx]

## Sheet: Table S1
Table S1. List of genes used to calculate the interferon stimulated genes (ISGs) score.
Type I interferon	Type II interferon
ACOD1	STAT1
ADAR	ISG15
AIM2	IFIT1
AXL	MX1
BST2	IFIT3
CAPN2	IFI35
CDC34	IRF7
EIF2AK2	IFIT2
GAS6	OAS2
GATA3	TAP1
HTRA2	EIF2AK2
IFI16	RSAD2
IFIT2	MX2
IFIT3	IRF1
IFITM1	OAS3
IFITM2	TNFSF10
IFITM3	IRF9
IFNAR1	CXCL10
IFNAR2	IFI44
IFNB1	BST2
IKBKE	XAF1
IRF1	SP110
IRGC	OASL
IRGM	PSMB8
KLHL20	IFI44L
LAMP3	IFITM3
MNDA	DDX60
MX2	LGALS3BP
NDUFA13	GBP4
PDE12	IRF8
PLSCR1	PSMB9
PNPT1	PML
PYHIN1	IFIH1
RO60	UBE2L6
SHFL	IFI27
STAR	ADAR
STAT1	LY6E
STING1	STAT2
TLR3	CXCL9
TPR	IL10RA
TREX1	PLA2G4A
TRIM6	TRIM21
UBE2G2	USP18
UBE2K	PTGS2
XAF1	EPSTI1
	C1S
	DDX58
	IL15
	NLRC5
	NMI
	IDO1
	PSMB10
	CXCL11
	ITGB7
	SAMHD1
	HERC6
	CMPK2
	SAMD9L
	RTP4
	PTPN2
	PARP14
	TNFAIP2
	IFITM2
	PLSCR1
	SOCS1
	CASP1
	ICAM1
	WARS1
	PSME1
	ISG20
	IRF2
	TRIM14
	FCGR1A
	MARCHF1
	SOCS3
	JAK2
	HLA-DMA
	PARP12
	TNFAIP6
	TRIM26
	VCAM1
	CD274
	CIITA
	NAMPT
	SELP
	GPR18
	FPR1
	HELZ2
	PSME2
	SERPING1
	CCL5
	RNF31
	SOD2
	TRIM25
	LAP3
	PSMA3
	RNF213
	PELI1
	CFB
	CD86
	TXNIP
	HLA-DQA1
	GCH1
	PNP
	CCL7
	PTPN6
	SPPL2A
	IL4R
	PNPT1
	DHX58
	BTG1
	CASP8
	IFI30
	CCL2
	FGL2
	CASP7
	SECTM1
	IL15RA
	CD40
	TRAFD1
	HLA-DRB1
	GBP6
	LCP2
	HLA-G
	MT2A
	RIPK1
	KLRK1
	UPP1
	PSMB2
	TDRD7
	HIF1A
	EIF4E3
	VAMP8
	PFKP
	CD38
	ZBP1
	BANK1
	TOR1B
	RBCK1
	PDE4B
	MVP
	IL7
	BPGM
	CMTR1
	AUTS2
	B2M
	RIPK2
	CD69
	MYD88
	PSMA2
	PIM1
	NOD1
	CFH
	TAPBP
	SLC25A28
	PTPN1
	TNFAIP3
	SSPN
	NUP93
	MTHFD2
	CDKN1A
	IRF4
	NFKB1
	BATF2
	HLA-B
	LATS2
	IRF5
	SLAMF7
	ISOC1
	P2RY14
	STAT3
	NCOA3
	HLA-A
	IL6
	GZMA
	IFNAR2
	CD74
	RAPGEF6
	CASP4
	FAS
	OGFR
	ARL4A
	SRI
	LYSMD2
	CSF2RB
	ST3GAL5
	C1R
	CASP3
	CMKLR1
	NFKBIA
	METTL7B
	ST8SIA4
	XCL1
	IL2RB
	VAMP5
	IL18BP
	ZNFX1
	ARID5B
	APOL6
	STAT4

## Sheet: Table S2
Table S2. Result of an association analysis of TNFi concentrations three months after treatment
TNFi	Responders		Non-responders		P
	Number of tested samples	Concentration (μg/mL)	Number of tested samples	Concentration (μg/mL)
Infliximab	8	5.6 (1.76-10.12)	10	1.98 (1.45-2.95)	0.21
Etanercept	1	19.18 (19.18-19.18)	1	6.79 (6.79-6.79)	NA
Adalimumab	0	NA	2	1.89 (1.09-2.68)	NA
Drug concentration data were described as medians (interquartile range (IQR)).
The association analysis was conducted using the Mann-Whitney U test.

## Sheet: Table S3
Table S3. Results of an association analysis of gene expression between non-responders and responders. (before treatment)
Results in three months after treatment.
Gene	log2FoldChange (Non-responders/responders)	SE	FDR
AREG	2.65716	0.517198	0.00327101
ZNF704	4.47646	0.864734	0.00327101
MYL4	3.62036	0.732984	0.00614722
ITGA7	3.09703	0.657482	0.0145283
ACOT7	0.760998	0.163389	0.0150449
GOLGA6L4	3.62522	0.78863	0.0168059
CUX2	2.28518	0.512958	0.0269971
NOS1AP	3.21501	0.724838	0.0269971
RBFOX3	3.28766	0.745678	0.0271327
OTOA	2.2801	0.52334	0.0310245
DDIT4	1.40976	0.327898	0.0366048
MFSD9	0.525872	0.122984	0.0372923
CHGB	3.59113	0.855187	0.0444085
CD1C	-0.698295	0.166798	0.0444085
B3GALT1	2.69845	0.641951	0.0444085
MIEF2	0.687406	0.165415	0.0465704
AC114401.1	3.47972	0.839078	0.0465704
Genes showing significant changes in expression (FDR < 0.05) are shown. SE: standard error

## Sheet: Table S4
Table S4. Results of Metascape of pre-treatment data between responders and non-responders
GroupID	Category	Term	Description	LogP	Log(q-value)	InTerm_InList	Genes	Symbols
1_Summary	GO Biological Processes	GO:0099536	synaptic signaling	-10.7567	-6.53008	103/752	107,375,477,773,808,815,1020,1134,1201,1630,1739,1742,1821,1949,2555,2767,2852,2895,2911,2912,2914,2917,3358,3360,3553,3745,4040,4061,4204,4544,4900,4915,4920,4923,5354,5370,5590,5799,5864,5865,5923,5970,6376,6455,6511,6804,6813,6854,6855,7143,8001,8564,8618,8775,8831,8851,8913,8927,9001,9127,9145,9228,9370,9381,9546,9568,9699,10052,10211,10636,10755,10858,11170,11178,11188,22839,22941,22999,2331…	ADCY1,ARF1,ATP1A2,CACNA1A,CALM3,CAMK2A,CDK5,CHRNA1,CLN3,DCC,DLG1,DLG4,DRP2,EFNB3,GABRA2,GNA11,GPER1,GRID2,GRM1,GRM2,GRM4,GRM7,HTR2C,HTR4,IL1B,KCNB1,LRP6,LY6E,MECP2,MTNR1B,NRGN,NTRK2,ROR2,NTSR1,PLP1,PMCHL2,PRKCZ,PTPRN2,RAB3A,RAB3B,RASGRF1,RELA,CX3CL1,SH3GL1,SLC1A6,STX1A,STXBP2,SYN2,SYP,TNR,GLRA3,KMO,CADPS,NAPA,SYNGAP1,CDK5R1,CACNA1G,BSN,HAP1,P2RX6,SYNGR1,DLGAP2,ADIPOQ,OTOF,APBA3,GABBR2,RIMS2,GJC1,…
1_Member	GO Biological Processes	GO:0099536	synaptic signaling	-10.7567	-6.53008	103/752	107,375,477,773,808,815,1020,1134,1201,1630,1739,1742,1821,1949,2555,2767,2852,2895,2911,2912,2914,2917,3358,3360,3553,3745,4040,4061,4204,4544,4900,4915,4920,4923,5354,5370,5590,5799,5864,5865,5923,5970,6376,6455,6511,6804,6813,6854,6855,7143,8001,8564,8618,8775,8831,8851,8913,8927,9001,9127,9145,9228,9370,9381,9546,9568,9699,10052,10211,10636,10755,10858,11170,11178,11188,22839,22941,22999,2331…	ADCY1,ARF1,ATP1A2,CACNA1A,CALM3,CAMK2A,CDK5,CHRNA1,CLN3,DCC,DLG1,DLG4,DRP2,EFNB3,GABRA2,GNA11,GPER1,GRID2,GRM1,GRM2,GRM4,GRM7,HTR2C,HTR4,IL1B,KCNB1,LRP6,LY6E,MECP2,MTNR1B,NRGN,NTRK2,ROR2,NTSR1,PLP1,PMCHL2,PRKCZ,PTPRN2,RAB3A,RAB3B,RASGRF1,RELA,CX3CL1,SH3GL1,SLC1A6,STX1A,STXBP2,SYN2,SYP,TNR,GLRA3,KMO,CADPS,NAPA,SYNGAP1,CDK5R1,CACNA1G,BSN,HAP1,P2RX6,SYNGR1,DLGAP2,ADIPOQ,OTOF,APBA3,GABBR2,RIMS2,GJC1,…
1_Member	GO Biological Processes	GO:0007268	chemical synaptic transmission	-9.767	-6.01645	97/720	107,375,477,773,808,815,1020,1134,1201,1630,1739,1742,1949,2555,2852,2895,2911,2912,2914,2917,3358,3360,3553,3745,4040,4204,4544,4900,4915,4920,4923,5354,5370,5590,5799,5864,5865,5923,6376,6455,6511,6804,6813,6854,6855,7143,8001,8564,8618,8775,8831,8913,8927,9001,9127,9145,9228,9370,9381,9546,9568,9699,10052,10211,10636,10755,10858,11170,11178,11188,22839,22941,22999,23316,23504,26059,26539,27445…	ADCY1,ARF1,ATP1A2,CACNA1A,CALM3,CAMK2A,CDK5,CHRNA1,CLN3,DCC,DLG1,DLG4,EFNB3,GABRA2,GPER1,GRID2,GRM1,GRM2,GRM4,GRM7,HTR2C,HTR4,IL1B,KCNB1,LRP6,MECP2,MTNR1B,NRGN,NTRK2,ROR2,NTSR1,PLP1,PMCHL2,PRKCZ,PTPRN2,RAB3A,RAB3B,RASGRF1,CX3CL1,SH3GL1,SLC1A6,STX1A,STXBP2,SYN2,SYP,TNR,GLRA3,KMO,CADPS,NAPA,SYNGAP1,CACNA1G,BSN,HAP1,P2RX6,SYNGR1,DLGAP2,ADIPOQ,OTOF,APBA3,GABBR2,RIMS2,GJC1,FLOT1,RGS14,GIPC1,CYP46A1,FA…
1_Member	GO Biological Processes	GO:0098916	anterograde trans-synaptic signaling	-9.767	-6.01645	97/720	107,375,477,773,808,815,1020,1134,1201,1630,1739,1742,1949,2555,2852,2895,2911,2912,2914,2917,3358,3360,3553,3745,4040,4204,4544,4900,4915,4920,4923,5354,5370,5590,5799,5864,5865,5923,6376,6455,6511,6804,6813,6854,6855,7143,8001,8564,8618,8775,8831,8913,8927,9001,9127,9145,9228,9370,9381,9546,9568,9699,10052,10211,10636,10755,10858,11170,11178,11188,22839,22941,22999,23316,23504,26059,26539,27445…	ADCY1,ARF1,ATP1A2,CACNA1A,CALM3,CAMK2A,CDK5,CHRNA1,CLN3,DCC,DLG1,DLG4,EFNB3,GABRA2,GPER1,GRID2,GRM1,GRM2,GRM4,GRM7,HTR2C,HTR4,IL1B,KCNB1,LRP6,MECP2,MTNR1B,NRGN,NTRK2,ROR2,NTSR1,PLP1,PMCHL2,PRKCZ,PTPRN2,RAB3A,RAB3B,RASGRF1,CX3CL1,SH3GL1,SLC1A6,STX1A,STXBP2,SYN2,SYP,TNR,GLRA3,KMO,CADPS,NAPA,SYNGAP1,CACNA1G,BSN,HAP1,P2RX6,SYNGR1,DLGAP2,ADIPOQ,OTOF,APBA3,GABBR2,RIMS2,GJC1,FLOT1,RGS14,GIPC1,CYP46A1,FA…
1_Member	GO Biological Processes	GO:0099537	trans-synaptic signaling	-9.50489	-5.9891	97/728	107,375,477,773,808,815,1020,1134,1201,1630,1739,1742,1949,2555,2852,2895,2911,2912,2914,2917,3358,3360,3553,3745,4040,4204,4544,4900,4915,4920,4923,5354,5370,5590,5799,5864,5865,5923,6376,6455,6511,6804,6813,6854,6855,7143,8001,8564,8618,8775,8831,8913,8927,9001,9127,9145,9228,9370,9381,9546,9568,9699,10052,10211,10636,10755,10858,11170,11178,11188,22839,22941,22999,23316,23504,26059,26539,27445…	ADCY1,ARF1,ATP1A2,CACNA1A,CALM3,CAMK2A,CDK5,CHRNA1,CLN3,DCC,DLG1,DLG4,EFNB3,GABRA2,GPER1,GRID2,GRM1,GRM2,GRM4,GRM7,HTR2C,HTR4,IL1B,KCNB1,LRP6,MECP2,MTNR1B,NRGN,NTRK2,ROR2,NTSR1,PLP1,PMCHL2,PRKCZ,PTPRN2,RAB3A,RAB3B,RASGRF1,CX3CL1,SH3GL1,SLC1A6,STX1A,STXBP2,SYN2,SYP,TNR,GLRA3,KMO,CADPS,NAPA,SYNGAP1,CACNA1G,BSN,HAP1,P2RX6,SYNGR1,DLGAP2,ADIPOQ,OTOF,APBA3,GABBR2,RIMS2,GJC1,FLOT1,RGS14,GIPC1,CYP46A1,FA…
1_Member	GO Biological Processes	GO:0050804	modulation of chemical synaptic transmission	-6.85957	-3.8411	61/439	107,375,477,773,808,815,1020,1201,1630,1742,2852,2895,2911,2912,2914,2917,3553,3745,4204,4900,4915,4920,5590,5864,5923,6376,6455,6804,6855,7143,8564,8831,9001,9145,9228,9370,9699,10211,10636,10755,10858,11170,11178,11188,22839,22941,22999,23316,26059,28964,29882,55638,56729,56853,57502,64084,64854,84885,91683,112476,729993	ADCY1,ARF1,ATP1A2,CACNA1A,CALM3,CAMK2A,CDK5,CLN3,DCC,DLG4,GPER1,GRID2,GRM1,GRM2,GRM4,GRM7,IL1B,KCNB1,MECP2,NRGN,NTRK2,ROR2,PRKCZ,RAB3A,RASGRF1,CX3CL1,SH3GL1,STX1A,SYP,TNR,KMO,SYNGAP1,HAP1,SYNGR1,DLGAP2,ADIPOQ,RIMS2,FLOT1,RGS14,GIPC1,CYP46A1,FAM107A,LZTS1,NISCH,DLGAP4,SHANK2,RIMS1,CUX2,ERC2,GIT1,ANAPC2,SYBU,RETN,CELF4,NLGN4X,CLSTN2,USP46,ZDHHC12,SYT12,PRRT2,SHISA9
1_Member	GO Biological Processes	GO:0099177	regulation of trans-synaptic signaling	-6.82439	-3.82522	61/440	107,375,477,773,808,815,1020,1201,1630,1742,2852,2895,2911,2912,2914,2917,3553,3745,4204,4900,4915,4920,5590,5864,5923,6376,6455,6804,6855,7143,8564,8831,9001,9145,9228,9370,9699,10211,10636,10755,10858,11170,11178,11188,22839,22941,22999,23316,26059,28964,29882,55638,56729,56853,57502,64084,64854,84885,91683,112476,729993	ADCY1,ARF1,ATP1A2,CACNA1A,CALM3,CAMK2A,CDK5,CLN3,DCC,DLG4,GPER1,GRID2,GRM1,GRM2,GRM4,GRM7,IL1B,KCNB1,MECP2,NRGN,NTRK2,ROR2,PRKCZ,RAB3A,RASGRF1,CX3CL1,SH3GL1,STX1A,SYP,TNR,KMO,SYNGAP1,HAP1,SYNGR1,DLGAP2,ADIPOQ,RIMS2,FLOT1,RGS14,GIPC1,CYP46A1,FAM107A,LZTS1,NISCH,DLGAP4,SHANK2,RIMS1,CUX2,ERC2,GIT1,ANAPC2,SYBU,RETN,CELF4,NLGN4X,CLSTN2,USP46,ZDHHC12,SYT12,PRRT2,SHISA9
1_Member	GO Biological Processes	GO:0045055	regulated exocytosis	-6.29589	-3.39739	38/231	107,375,808,867,1020,2039,3745,5864,5880,6804,6813,6854,6855,8618,8775,8913,9145,9230,9381,9699,10257,10755,11069,11151,22841,22999,26059,27040,27445,28964,51150,64780,84283,91683,112476,143425,201294,415117	ADCY1,ARF1,CALM3,CBL,CDK5,DMTN,KCNB1,RAB3A,RAC2,STX1A,STXBP2,SYN2,SYP,CADPS,NAPA,CACNA1G,SYNGR1,RAB11B,OTOF,RIMS2,ABCC4,GIPC1,RAPGEF4,CORO1A,RAB11FIP2,RIMS1,ERC2,LAT,PCLO,GIT1,SDF4,MICAL1,TMEM79,SYT12,PRRT2,SYT9,UNC13D,STX19
1_Member	GO Biological Processes	GO:0048167	regulation of synaptic plasticity	-5.244	-2.69601	32/198	107,375,815,1020,1201,1742,2895,3745,4204,4900,4915,5590,5864,5923,6376,6855,7143,8831,9145,9699,10636,10755,10858,11170,11178,22941,22999,26059,29882,91683,112476,729993	ADCY1,ARF1,CAMK2A,CDK5,CLN3,DLG4,GRID2,KCNB1,MECP2,NRGN,NTRK2,PRKCZ,RAB3A,RASGRF1,CX3CL1,SYP,TNR,SYNGAP1,SYNGR1,RIMS2,RGS14,GIPC1,CYP46A1,FAM107A,LZTS1,SHANK2,RIMS1,ERC2,ANAPC2,SYT12,PRRT2,SHISA9
1_Member	GO Biological Processes	GO:0007269	neurotransmitter secretion	-5.14893	-2.63929	26/146	107,808,815,1020,2852,2914,5799,5864,6804,6813,6854,6855,8564,8618,8775,9381,9699,10755,22999,26059,27445,28964,91683,112476,143425,415117	ADCY1,CALM3,CAMK2A,CDK5,GPER1,GRM4,PTPRN2,RAB3A,STX1A,STXBP2,SYN2,SYP,KMO,CADPS,NAPA,OTOF,RIMS2,GIPC1,RIMS1,ERC2,PCLO,GIT1,SYT12,PRRT2,SYT9,STX19
1_Member	GO Biological Processes	GO:0099643	signal release from synapse	-5.14893	-2.63929	26/146	107,808,815,1020,2852,2914,5799,5864,6804,6813,6854,6855,8564,8618,8775,9381,9699,10755,22999,26059,27445,28964,91683,112476,143425,415117	ADCY1,CALM3,CAMK2A,CDK5,GPER1,GRM4,PTPRN2,RAB3A,STX1A,STXBP2,SYN2,SYP,KMO,CADPS,NAPA,OTOF,RIMS2,GIPC1,RIMS1,ERC2,PCLO,GIT1,SYT12,PRRT2,SYT9,STX19
1_Member	GO Biological Processes	GO:0001505	regulation of neurotransmitter levels	-4.94373	-2.49993	33/214	107,477,808,815,1020,1201,2555,2852,2914,5799,5864,5865,6511,6538,6804,6813,6854,6855,8564,8618,8775,9381,9699,10211,10755,22999,26059,27445,28964,91683,112476,143425,415117	ADCY1,ATP1A2,CALM3,CAMK2A,CDK5,CLN3,GABRA2,GPER1,GRM4,PTPRN2,RAB3A,RAB3B,SLC1A6,SLC6A11,STX1A,STXBP2,SYN2,SYP,KMO,CADPS,NAPA,OTOF,RIMS2,FLOT1,GIPC1,RIMS1,ERC2,PCLO,GIT1,SYT12,PRRT2,SYT9,STX19
1_Member	GO Biological Processes	GO:0006887	exocytosis	-4.87786	-2.46635	47/355	107,375,808,867,1020,1080,2039,3745,3996,5127,5864,5865,5880,6804,6813,6854,6855,8618,8775,8913,9001,9145,9230,9381,9699,10257,10755,11069,11151,22841,22999,23233,23332,26059,27040,27445,28964,51150,64780,79643,84283,91683,112476,143425,201294,415117,100287171	ADCY1,ARF1,CALM3,CBL,CDK5,CFTR,DMTN,KCNB1,LLGL1,CDK16,RAB3A,RAB3B,RAC2,STX1A,STXBP2,SYN2,SYP,CADPS,NAPA,CACNA1G,HAP1,SYNGR1,RAB11B,OTOF,RIMS2,ABCC4,GIPC1,RAPGEF4,CORO1A,RAB11FIP2,RIMS1,EXOC6B,CLASP1,ERC2,LAT,PCLO,GIT1,SDF4,MICAL1,CHMP6,TMEM79,SYT12,PRRT2,SYT9,UNC13D,STX19,WASHC1
1_Member	GO Biological Processes	GO:0006836	neurotransmitter transport	-4.75024	-2.42678	32/209	107,477,808,815,1020,2555,2852,2914,5799,5864,5865,6511,6538,6804,6813,6854,6855,8564,8618,8775,9381,9699,10211,10755,22999,26059,27445,28964,91683,112476,143425,415117	ADCY1,ATP1A2,CALM3,CAMK2A,CDK5,GABRA2,GPER1,GRM4,PTPRN2,RAB3A,RAB3B,SLC1A6,SLC6A11,STX1A,STXBP2,SYN2,SYP,KMO,CADPS,NAPA,OTOF,RIMS2,FLOT1,GIPC1,RIMS1,ERC2,PCLO,GIT1,SYT12,PRRT2,SYT9,STX19
1_Member	GO Biological Processes	GO:0099003	vesicle-mediated transport in synapse	-4.28279	-2.1178	30/201	107,808,1020,1609,5864,5865,6455,6804,6854,6855,8618,8775,8851,8927,9381,9699,10755,11069,22999,23426,26059,27445,28964,57502,64854,91683,112476,143425,284697,415117	ADCY1,CALM3,CDK5,DGKQ,RAB3A,RAB3B,SH3GL1,STX1A,SYN2,SYP,CADPS,NAPA,CDK5R1,BSN,OTOF,RIMS2,GIPC1,RAPGEF4,RIMS1,GRIP1,ERC2,PCLO,GIT1,NLGN4X,USP46,SYT12,PRRT2,SYT9,BTBD8,STX19
1_Member	GO Biological Processes	GO:0099504	synaptic vesicle cycle	-4.27619	-2.1167	28/182	107,808,1020,1609,5864,5865,6455,6804,6854,6855,8618,8775,8851,8927,9381,9699,10755,11069,22999,26059,27445,28964,57502,91683,112476,143425,284697,415117	ADCY1,CALM3,CDK5,DGKQ,RAB3A,RAB3B,SH3GL1,STX1A,SYN2,SYP,CADPS,NAPA,CDK5R1,BSN,OTOF,RIMS2,GIPC1,RAPGEF4,RIMS1,ERC2,PCLO,GIT1,NLGN4X,SYT12,PRRT2,SYT9,BTBD8,STX19
1_Member	GO Biological Processes	GO:0016079	synaptic vesicle exocytosis	-3.97374	-1.9141	19/106	107,808,1020,5864,6804,6855,8618,8775,9381,9699,10755,22999,26059,27445,28964,91683,112476,143425,415117	ADCY1,CALM3,CDK5,RAB3A,STX1A,SYP,CADPS,NAPA,OTOF,RIMS2,GIPC1,RIMS1,ERC2,PCLO,GIT1,SYT12,PRRT2,SYT9,STX19
1_Member	GO Biological Processes	GO:0050806	positive regulation of synaptic transmission	-3.42413	-1.56838	24/164	107,1020,1742,2852,4204,4900,4915,4920,5590,6804,7143,8564,9001,9699,10211,10636,10858,11170,22941,22999,56729,64084,84885,91683	ADCY1,CDK5,DLG4,GPER1,MECP2,NRGN,NTRK2,ROR2,PRKCZ,STX1A,TNR,KMO,HAP1,RIMS2,FLOT1,RGS14,CYP46A1,FAM107A,SHANK2,RIMS1,RETN,CLSTN2,ZDHHC12,SYT12
1_Member	GO Biological Processes	GO:0051588	regulation of neurotransmitter transport	-2.8847	-1.20865	16/100	107,477,808,815,1020,2852,5864,5865,6804,6855,8564,10211,10755,22999,28964,91683	ADCY1,ATP1A2,CALM3,CAMK2A,CDK5,GPER1,RAB3A,RAB3B,STX1A,SYP,KMO,FLOT1,GIPC1,RIMS1,GIT1,SYT12
1_Member	GO Biological Processes	GO:0017157	regulation of exocytosis	-2.74356	-1.10529	26/204	107,375,808,1020,1080,3745,5864,5865,5880,6804,6813,6855,8618,8913,9001,9699,10755,11069,23332,27445,28964,64780,79643,91683,143425,201294	ADCY1,ARF1,CALM3,CDK5,CFTR,KCNB1,RAB3A,RAB3B,RAC2,STX1A,STXBP2,SYP,CADPS,CACNA1G,HAP1,RIMS2,GIPC1,RAPGEF4,CLASP1,PCLO,GIT1,MICAL1,CHMP6,SYT12,SYT9,UNC13D
1_Member	GO Biological Processes	GO:0046928	regulation of neurotransmitter secretion	-2.23259	-0.788839	13/86	107,808,815,1020,2852,5864,6804,6855,8564,10755,22999,28964,91683	ADCY1,CALM3,CAMK2A,CDK5,GPER1,RAB3A,STX1A,SYP,KMO,GIPC1,RIMS1,GIT1,SYT12
2_Summary	GO Biological Processes	GO:0006897	endocytosis	-10.5899	-6.53008	91/636	20,133,246,274,375,558,598,808,867,975,1020,1191,1201,1212,1454,1609,1742,1950,3339,3497,3500,3502,4036,4038,4040,4043,5587,5595,5880,6401,6455,6614,6804,6855,7036,7057,7376,8411,9260,9261,9266,9370,10211,10267,10417,10868,10938,22925,23209,23210,23301,23317,25999,26585,28394,28412,28423,28426,28444,28450,28464,28468,28473,30835,51257,51293,51435,51517,53373,53916,54497,54806,55680,55738,56649,57…	ABCA2,ADM,ALOX15,BIN1,ARF1,AXL,BCL2L1,CALM3,CBL,CD81,CDK5,CLU,CLN3,CLTB,CSNK1E,DGKQ,DLG4,EGF,HSPG2,IGHE,IGHG1,IGHG3,LRP2,LRP4,LRP6,LRPAP1,PRKD1,MAPK3,RAC2,SELE,SH3GL1,SIGLEC1,STX1A,SYP,TFR2,THBS1,NR1H2,EEA1,PDLIM7,MAPKAPK2,CYTH2,ADIPOQ,FLOT1,RAMP1,SPON2,USP20,EHD1,PLA2R1,MLC1,JMJD6,EHBP1,DNAJC13,CLIP3,GREM1,IGHV4-39,IGHV3-66,IGHV3-49,IGHV3-43,IGHV3-21,IGHV3-11,IGHV1-58,IGHV1-18,IGHV1-3,CD209,MARC…
2_Member	GO Biological Processes	GO:0006897	endocytosis	-10.5899	-6.53008	91/636	20,133,246,274,375,558,598,808,867,975,1020,1191,1201,1212,1454,1609,1742,1950,3339,3497,3500,3502,4036,4038,4040,4043,5587,5595,5880,6401,6455,6614,6804,6855,7036,7057,7376,8411,9260,9261,9266,9370,10211,10267,10417,10868,10938,22925,23209,23210,23301,23317,25999,26585,28394,28412,28423,28426,28444,28450,28464,28468,28473,30835,51257,51293,51435,51517,53373,53916,54497,54806,55680,55738,56649,57…	ABCA2,ADM,ALOX15,BIN1,ARF1,AXL,BCL2L1,CALM3,CBL,CD81,CDK5,CLU,CLN3,CLTB,CSNK1E,DGKQ,DLG4,EGF,HSPG2,IGHE,IGHG1,IGHG3,LRP2,LRP4,LRP6,LRPAP1,PRKD1,MAPK3,RAC2,SELE,SH3GL1,SIGLEC1,STX1A,SYP,TFR2,THBS1,NR1H2,EEA1,PDLIM7,MAPKAPK2,CYTH2,ADIPOQ,FLOT1,RAMP1,SPON2,USP20,EHD1,PLA2R1,MLC1,JMJD6,EHBP1,DNAJC13,CLIP3,GREM1,IGHV4-39,IGHV3-66,IGHV3-49,IGHV3-43,IGHV3-21,IGHV3-11,IGHV1-58,IGHV1-18,IGHV1-3,CD209,MARC…
2_Member	GO Biological Processes	GO:0060627	regulation of vesicle-mediated transport	-7.56554	-4.35077	72/530	20,107,246,274,375,558,808,867,1020,1080,1191,1201,1265,1445,1609,1742,1950,2621,3553,3745,4043,5587,5595,5864,5865,5880,6401,6455,6804,6813,6855,7036,7376,8618,8851,8913,8927,9001,9230,9370,9699,10211,10755,10938,10960,11069,11149,11151,23317,23332,25999,26585,27445,28964,53916,54806,55680,55738,60561,64780,64854,79643,80230,90342,91683,112476,123745,124930,143425,201294,284654,100506013	ABCA2,ADCY1,ALOX15,BIN1,ARF1,AXL,CALM3,CBL,CDK5,CFTR,CLU,CLN3,CNN2,CSK,DGKQ,DLG4,EGF,GAS6,IL1B,KCNB1,LRPAP1,PRKD1,MAPK3,RAB3A,RAB3B,RAC2,SELE,SH3GL1,STX1A,STXBP2,SYP,TFR2,NR1H2,CADPS,CDK5R1,CACNA1G,BSN,HAP1,RAB11B,ADIPOQ,RIMS2,FLOT1,GIPC1,EHD1,LMAN2,RAPGEF4,BVES,CORO1A,DNAJC13,CLASP1,CLIP3,GREM1,PCLO,GIT1,RAB4B,AHI1,RUFY2,ARFGAP1,RINT1,MICAL1,USP46,CHMP6,RUFY1,FER1L5,SYT12,PRRT2,PLA2G4E,ANKRD13B,…
2_Member	GO Biological Processes	GO:0030100	regulation of endocytosis	-4.15338	-2.0178	31/214	20,246,274,375,558,808,867,1191,1201,1609,1742,1950,4043,5587,6401,6455,7036,7376,9370,10211,25999,26585,53916,54806,55680,55738,64854,80230,124930,284654,100506013	ABCA2,ALOX15,BIN1,ARF1,AXL,CALM3,CBL,CLU,CLN3,DGKQ,DLG4,EGF,LRPAP1,PRKD1,SELE,SH3GL1,TFR2,NR1H2,ADIPOQ,FLOT1,CLIP3,GREM1,RAB4B,AHI1,RUFY2,ARFGAP1,USP46,RUFY1,ANKRD13B,RSPO1,APELA
2_Member	GO Biological Processes	GO:0043112	receptor metabolic process	-3.69612	-1.72951	25/167	20,133,375,823,975,1020,1742,1889,1950,4043,6401,7040,9230,10133,10211,10267,11149,26585,54806,55111,64854,93343,124930,284654,100506013	ABCA2,ADM,ARF1,CAPN1,CD81,CDK5,DLG4,ECE1,EGF,LRPAP1,SELE,TGFB1,RAB11B,OPTN,FLOT1,RAMP1,BVES,GREM1,AHI1,PLEKHJ1,USP46,MVB12A,ANKRD13B,RSPO1,APELA
2_Member	GO Biological Processes	GO:0002090	regulation of receptor internalization	-3.37065	-1.53089	12/57	375,1742,1950,4043,6401,10211,26585,54806,64854,124930,284654,100506013	ARF1,DLG4,EGF,LRPAP1,SELE,FLOT1,GREM1,AHI1,USP46,ANKRD13B,RSPO1,APELA
2_Member	GO Biological Processes	GO:0006898	receptor-mediated endocytosis	-2.98544	-1.267	31/249	20,133,375,867,975,1191,1201,1212,1742,1950,3339,4036,4040,4043,6401,6614,7036,9260,9370,10211,10267,22925,23317,26585,54806,57720,64854,124930,284654,284697,100506013	ABCA2,ADM,ARF1,CBL,CD81,CLU,CLN3,CLTB,DLG4,EGF,HSPG2,LRP2,LRP6,LRPAP1,SELE,SIGLEC1,TFR2,PDLIM7,ADIPOQ,FLOT1,RAMP1,PLA2R1,DNAJC13,GREM1,AHI1,GPR107,USP46,ANKRD13B,RSPO1,BTBD8,APELA
2_Member	GO Biological Processes	GO:0048259	regulation of receptor-mediated endocytosis	-2.29613	-0.833414	16/114	20,375,867,1191,1742,1950,4043,6401,9370,10211,26585,54806,64854,124930,284654,100506013	ABCA2,ARF1,CBL,CLU,DLG4,EGF,LRPAP1,SELE,ADIPOQ,FLOT1,GREM1,AHI1,USP46,ANKRD13B,RSPO1,APELA
2_Member	GO Biological Processes	GO:0045807	positive regulation of endocytosis	-2.02946	-0.653091	14/101	375,558,867,1191,1201,1950,6401,6455,7036,10211,25999,26585,54806,100506013	ARF1,AXL,CBL,CLU,CLN3,EGF,SELE,SH3GL1,TFR2,FLOT1,CLIP3,GREM1,AHI1,APELA
3_Summary	Reactome Gene Sets	R-HSA-109582	Hemostasis	-9.67838	-6.01645	87/621	81,338,481,489,682,808,1017,1020,1072,1191,1277,1445,1607,1609,1893,1950,2152,2316,2621,2767,2783,2812,2815,3021,3046,3448,3674,3699,4267,4778,4846,5055,5104,5138,5196,5197,5329,5590,5595,5627,5669,5675,5880,6401,6404,6414,6813,6915,7040,7056,7057,7277,8351,8356,9046,9127,10235,10257,10362,10383,10630,10846,10938,11069,11216,11311,11343,23303,24137,27040,50940,51206,51807,54210,54863,55669,57572,…	ACTN4,APOB,ATP1B1,ATP2A3,BSG,CALM3,CDK2,CDK5,CFL1,CLU,COL1A1,CSK,DGKB,DGKQ,ECM1,EGF,F3,FLNA,GAS6,GNA11,GNB2,GP1BB,GP9,H3-3B,HBE1,IFNA14,ITGA2B,ITIH3,CD99,NFE2,NOS3,SERPINB2,SERPINA5,PDE2A,PF4,PF4V1,PLAUR,PRKCZ,MAPK3,PROS1,PSG1,PSG6,RAC2,SELE,SELPLG,SELENOP,STXBP2,TBXA2R,TGFB1,THBD,THBS1,TUBA4A,H3C4,H3C12,DOK2,P2RX6,RASGRP2,ABCC4,HMG20B,TUBB4B,PDPN,PDE10A,EHD1,RAPGEF4,AKAP10,VPS45,MGLL,KIF13B,KIF4…
3_Member	Reactome Gene Sets	R-HSA-109582	Hemostasis	-9.67838	-6.01645	87/621	81,338,481,489,682,808,1017,1020,1072,1191,1277,1445,1607,1609,1893,1950,2152,2316,2621,2767,2783,2812,2815,3021,3046,3448,3674,3699,4267,4778,4846,5055,5104,5138,5196,5197,5329,5590,5595,5627,5669,5675,5880,6401,6404,6414,6813,6915,7040,7056,7057,7277,8351,8356,9046,9127,10235,10257,10362,10383,10630,10846,10938,11069,11216,11311,11343,23303,24137,27040,50940,51206,51807,54210,54863,55669,57572,…	ACTN4,APOB,ATP1B1,ATP2A3,BSG,CALM3,CDK2,CDK5,CFL1,CLU,COL1A1,CSK,DGKB,DGKQ,ECM1,EGF,F3,FLNA,GAS6,GNA11,GNB2,GP1BB,GP9,H3-3B,HBE1,IFNA14,ITGA2B,ITIH3,CD99,NFE2,NOS3,SERPINB2,SERPINA5,PDE2A,PF4,PF4V1,PLAUR,PRKCZ,MAPK3,PROS1,PSG1,PSG6,RAC2,SELE,SELPLG,SELENOP,STXBP2,TBXA2R,TGFB1,THBD,THBS1,TUBA4A,H3C4,H3C12,DOK2,P2RX6,RASGRP2,ABCC4,HMG20B,TUBB4B,PDPN,PDE10A,EHD1,RAPGEF4,AKAP10,VPS45,MGLL,KIF13B,KIF4…
3_Member	Reactome Gene Sets	R-HSA-76002	Platelet activation, signaling and aggregation	-6.10262	-3.2732	41/263	81,808,1072,1191,1277,1445,1607,1609,1893,1950,2316,2621,2767,2783,2812,2815,3674,3699,5196,5590,5595,5627,5880,6414,6813,6915,7040,7057,7277,10235,10257,10630,11069,11343,27040,51206,54863,80739,83706,139322,259215	ACTN4,CALM3,CFL1,CLU,COL1A1,CSK,DGKB,DGKQ,ECM1,EGF,FLNA,GAS6,GNA11,GNB2,GP1BB,GP9,ITGA2B,ITIH3,PF4,PRKCZ,MAPK3,PROS1,RAC2,SELENOP,STXBP2,TBXA2R,TGFB1,THBS1,TUBA4A,RASGRP2,ABCC4,PDPN,RAPGEF4,MGLL,LAT,GP6,TOR4A,MPIG6B,FERMT3,APOOL,LY6G6F
3_Member	Reactome Gene Sets	R-HSA-114608	Platelet degranulation	-4.16214	-2.02396	22/129	81,808,1072,1191,1893,1950,2316,2621,3674,3699,5196,5627,6414,6813,7040,7057,7277,10257,54863,83706,139322,259215	ACTN4,CALM3,CFL1,CLU,ECM1,EGF,FLNA,GAS6,ITGA2B,ITIH3,PF4,PROS1,SELENOP,STXBP2,TGFB1,THBS1,TUBA4A,ABCC4,TOR4A,FERMT3,APOOL,LY6G6F
3_Member	Reactome Gene Sets	R-HSA-76005	Response to elevated platelet cytosolic Ca2+	-3.91014	-1.882	22/134	81,808,1072,1191,1893,1950,2316,2621,3674,3699,5196,5627,6414,6813,7040,7057,7277,10257,54863,83706,139322,259215	ACTN4,CALM3,CFL1,CLU,ECM1,EGF,FLNA,GAS6,ITGA2B,ITIH3,PF4,PROS1,SELENOP,STXBP2,TGFB1,THBS1,TUBA4A,ABCC4,TOR4A,FERMT3,APOOL,LY6G6F
4_Summary	GO Biological Processes	GO:0031589	cell-substrate adhesion	-9.56906	-5.9891	60/364	81,246,402,558,1020,1029,1277,1295,1758,2013,2039,2192,2196,2316,2621,3674,3679,3691,4221,4585,5034,5590,5800,5880,6251,6376,6614,7057,7301,8516,9344,9358,9480,9723,10085,10395,10630,10979,11149,11151,11170,22798,23332,26585,29780,50488,55612,55966,59277,63923,79625,83700,83706,84168,117285,146183,158326,201294,340706,375567,101,239,396,472,572,970,975,1445,1739,1826,1949,2065,2319,2529,2615,2796…	ACTN4,ALOX15,ARL2,AXL,CDK5,CDKN2A,COL1A1,COL8A1,DMP1,EMP2,DMTN,FBLN1,FAT2,FLNA,GAS6,ITGA2B,ITGA7,ITGB4,MEN1,MUC4,P4HB,PRKCZ,PTPRO,RAC2,RSU1,CX3CL1,SIGLEC1,THBS1,TYRO3,ITGA8,TAOK2,ITGBL1,ONECUT2,SEMA3E,EDIL3,DLC1,PDPN,FERMT2,BVES,CORO1A,FAM107A,LAMB4,CLASP1,GREM1,PARVB,MINK1,FERMT1,AJAP1,NTN4,TNN,NDNF,JAM3,FERMT3,ANTXR1,DEFB118,OTOA,FREM1,UNC13D,VWA2,VWC2,ADAM8,ALOX12,ARHGDIA,ATM,BAD,CD70,CD81,CSK…
4_Member	GO Biological Processes	GO:0031589	cell-substrate adhesion	-9.56906	-5.9891	60/364	81,246,402,558,1020,1029,1277,1295,1758,2013,2039,2192,2196,2316,2621,3674,3679,3691,4221,4585,5034,5590,5800,5880,6251,6376,6614,7057,7301,8516,9344,9358,9480,9723,10085,10395,10630,10979,11149,11151,11170,22798,23332,26585,29780,50488,55612,55966,59277,63923,79625,83700,83706,84168,117285,146183,158326,201294,340706,375567	ACTN4,ALOX15,ARL2,AXL,CDK5,CDKN2A,COL1A1,COL8A1,DMP1,EMP2,DMTN,FBLN1,FAT2,FLNA,GAS6,ITGA2B,ITGA7,ITGB4,MEN1,MUC4,P4HB,PRKCZ,PTPRO,RAC2,RSU1,CX3CL1,SIGLEC1,THBS1,TYRO3,ITGA8,TAOK2,ITGBL1,ONECUT2,SEMA3E,EDIL3,DLC1,PDPN,FERMT2,BVES,CORO1A,FAM107A,LAMB4,CLASP1,GREM1,PARVB,MINK1,FERMT1,AJAP1,NTN4,TNN,NDNF,JAM3,FERMT3,ANTXR1,DEFB118,OTOA,FREM1,UNC13D,VWA2,VWC2
4_Member	GO Biological Processes	GO:0030155	regulation of cell adhesion	-8.78361	-5.32581	97/751	81,101,239,246,396,402,472,572,970,975,1029,1277,1295,1445,1739,1758,1826,1949,2013,2039,2065,2192,2316,2319,2529,2615,2796,3105,3109,3113,3122,3133,3135,3485,3553,3586,3718,3976,4221,4651,5034,5329,5590,5800,5880,5970,6251,6376,6401,6494,7040,7057,7082,7143,7535,7852,8379,8651,8740,8764,8772,8876,9370,9466,9480,9595,9723,10085,10211,10395,10630,10979,11151,11170,23332,26585,30835,50488,50943,512…	ACTN4,ADAM8,ALOX12,ALOX15,ARHGDIA,ARL2,ATM,BAD,CD70,CD81,CDKN2A,COL1A1,COL8A1,CSK,DLG1,DMP1,DSCAM,EFNB3,EMP2,DMTN,ERBB3,FBLN1,FLNA,FLOT2,FUT7,LRRC32,GNRH1,HLA-A,HLA-DMB,HLA-DPA1,HLA-DRA,HLA-E,HLA-G,IGFBP2,IL1B,IL10,JAK3,LIF,MEN1,MYO10,P4HB,PLAUR,PRKCZ,PTPRO,RAC2,RELA,RSU1,CX3CL1,SELE,SIPA1,TGFB1,THBS1,TJP1,TNR,ZAP70,CXCR4,MAD1L1,SOCS1,TNFSF14,TNFRSF14,FADD,VNN1,ADIPOQ,IL27RA,ONECUT2,CYTIP,SEMA3E,…
4_Member	GO Biological Processes	GO:0010810	regulation of cell-substrate adhesion	-5.05095	-2.57087	34/221	81,246,402,1029,1277,1295,1758,2013,2039,2192,2316,4221,5034,5590,5800,5880,6251,6376,7057,9480,9723,10085,10395,10630,10979,11170,23332,26585,50488,55612,55966,79625,201294,375567	ACTN4,ALOX15,ARL2,CDKN2A,COL1A1,COL8A1,DMP1,EMP2,DMTN,FBLN1,FLNA,MEN1,P4HB,PRKCZ,PTPRO,RAC2,RSU1,CX3CL1,THBS1,ONECUT2,SEMA3E,EDIL3,DLC1,PDPN,FERMT2,FAM107A,CLASP1,GREM1,MINK1,FERMT1,AJAP1,NDNF,UNC13D,VWC2
4_Member	GO Biological Processes	GO:0007160	cell-matrix adhesion	-3.78744	-1.78827	32/234	1020,1029,2013,2039,3674,3679,3691,4585,5590,6376,6614,7057,8516,9344,9358,9480,9723,10395,10979,11170,23332,26585,50488,55612,55966,63923,83700,83706,117285,146183,158326,340706	CDK5,CDKN2A,EMP2,DMTN,ITGA2B,ITGA7,ITGB4,MUC4,PRKCZ,CX3CL1,SIGLEC1,THBS1,ITGA8,TAOK2,ITGBL1,ONECUT2,SEMA3E,DLC1,FERMT2,FAM107A,CLASP1,GREM1,MINK1,FERMT1,AJAP1,TNN,JAM3,FERMT3,DEFB118,OTOA,FREM1,VWA2
4_Member	GO Biological Processes	GO:0007162	negative regulation of cell adhesion	-3.2812	-1.47054	37/303	81,239,396,1029,1277,1739,1826,2039,2065,2192,2615,2796,3135,3586,3718,4221,5800,6376,6494,7040,7057,7143,8379,8651,8764,9370,9723,10395,11170,50943,55966,64600,80149,83700,84695,168002,170692	ACTN4,ALOX12,ARHGDIA,CDKN2A,COL1A1,DLG1,DSCAM,DMTN,ERBB3,FBLN1,LRRC32,GNRH1,HLA-G,IL10,JAK3,MEN1,PTPRO,CX3CL1,SIPA1,TGFB1,THBS1,TNR,MAD1L1,SOCS1,TNFRSF14,ADIPOQ,SEMA3E,DLC1,FAM107A,FOXP3,AJAP1,PLA2G2F,ZC3H12A,JAM3,LOXL3,DACT2,ADAMTS18
4_Member	GO Biological Processes	GO:0010812	negative regulation of cell-substrate adhesion	-3.17657	-1.40562	13/68	81,1029,1277,2039,2192,4221,5800,6376,7057,9723,10395,11170,55966	ACTN4,CDKN2A,COL1A1,DMTN,FBLN1,MEN1,PTPRO,CX3CL1,THBS1,SEMA3E,DLC1,FAM107A,AJAP1
4_Member	GO Biological Processes	GO:0010811	positive regulation of cell-substrate adhesion	-2.33632	-0.848746	17/123	246,402,1295,1758,2013,2039,2316,5034,5590,6251,6376,10085,10979,55612,79625,201294,375567	ALOX15,ARL2,COL8A1,DMP1,EMP2,DMTN,FLNA,P4HB,PRKCZ,RSU1,CX3CL1,EDIL3,FERMT2,FERMT1,NDNF,UNC13D,VWC2
5_Summary	GO Biological Processes	GO:0009611	response to wounding	-8.20263	-4.79598	76/552	133,239,246,558,581,706,1020,1026,1265,1277,1607,1609,1839,2039,2065,2152,2192,2316,2621,2812,2815,2876,3586,3625,3674,3691,4846,4853,4916,5055,5196,5197,5329,5627,5864,6376,6915,7040,7056,7057,7128,7143,7301,7538,7852,8529,9241,9315,10398,10630,10979,11234,23332,28964,50506,51206,51330,54566,55612,55966,56649,57175,57822,58529,79625,80274,80739,83700,83706,89781,90342,149461,170692,253970,340205…	ADM,ALOX12,ALOX15,AXL,BAX,TSPO,CDK5,CDKN1A,CNN2,COL1A1,DGKB,DGKQ,HBEGF,DMTN,ERBB3,F3,FBLN1,FLNA,GAS6,GP1BB,GP9,GPX1,IL10,INHBB,ITGA2B,ITGB4,NOS3,NOTCH2,NTRK3,SERPINB2,PF4,PF4V1,PLAUR,PROS1,RAB3A,CX3CL1,TBXA2R,TGFB1,THBD,THBS1,TNFAIP3,TNR,TYRO3,ZFP36,CXCR4,CYP4F2,NOG,NREP,MYL9,PDPN,FERMT2,HPS5,CLASP1,GIT1,DUOX2,GP6,TNFRSF12A,EPB41L4B,FERMT1,AJAP1,TMPRSS4,CORO1B,GRHL3,MYOZ1,NDNF,SCUBE1,MPIG6B,JAM3,…
5_Member	GO Biological Processes	GO:0009611	response to wounding	-8.20263	-4.79598	76/552	133,239,246,558,581,706,1020,1026,1265,1277,1607,1609,1839,2039,2065,2152,2192,2316,2621,2812,2815,2876,3586,3625,3674,3691,4846,4853,4916,5055,5196,5197,5329,5627,5864,6376,6915,7040,7056,7057,7128,7143,7301,7538,7852,8529,9241,9315,10398,10630,10979,11234,23332,28964,50506,51206,51330,54566,55612,55966,56649,57175,57822,58529,79625,80274,80739,83700,83706,89781,90342,149461,170692,253970,340205…	ADM,ALOX12,ALOX15,AXL,BAX,TSPO,CDK5,CDKN1A,CNN2,COL1A1,DGKB,DGKQ,HBEGF,DMTN,ERBB3,F3,FBLN1,FLNA,GAS6,GP1BB,GP9,GPX1,IL10,INHBB,ITGA2B,ITGB4,NOS3,NOTCH2,NTRK3,SERPINB2,PF4,PF4V1,PLAUR,PROS1,RAB3A,CX3CL1,TBXA2R,TGFB1,THBD,THBS1,TNFAIP3,TNR,TYRO3,ZFP36,CXCR4,CYP4F2,NOG,NREP,MYL9,PDPN,FERMT2,HPS5,CLASP1,GIT1,DUOX2,GP6,TNFRSF12A,EPB41L4B,FERMT1,AJAP1,TMPRSS4,CORO1B,GRHL3,MYOZ1,NDNF,SCUBE1,MPIG6B,JAM3,…
5_Member	GO Biological Processes	GO:0042060	wound healing	-7.78339	-4.50167	62/424	239,246,558,1026,1265,1277,1607,1609,1839,2039,2065,2152,2192,2316,2621,2812,2815,2876,3674,4846,4853,5055,5196,5197,5329,5627,5864,6376,6915,7040,7056,7057,7128,7301,7852,8529,9241,10398,10630,10979,11234,23332,50506,51206,51330,54566,55612,55966,57175,57822,58529,79625,80274,80739,83706,89781,90342,149461,170692,253970,340205,375033	ALOX12,ALOX15,AXL,CDKN1A,CNN2,COL1A1,DGKB,DGKQ,HBEGF,DMTN,ERBB3,F3,FBLN1,FLNA,GAS6,GP1BB,GP9,GPX1,ITGA2B,NOS3,NOTCH2,SERPINB2,PF4,PF4V1,PLAUR,PROS1,RAB3A,CX3CL1,TBXA2R,TGFB1,THBD,THBS1,TNFAIP3,TYRO3,CXCR4,CYP4F2,NOG,MYL9,PDPN,FERMT2,HPS5,CLASP1,DUOX2,GP6,TNFRSF12A,EPB41L4B,FERMT1,AJAP1,CORO1B,GRHL3,MYOZ1,NDNF,SCUBE1,MPIG6B,FERMT3,HPS4,FER1L5,CLDN19,ADAMTS18,SFTA3,TREML1,PEAR1
5_Member	GO Biological Processes	GO:0007599	hemostasis	-5.37698	-2.77952	35/223	239,558,1607,1609,2039,2152,2192,2316,2621,2812,2815,3674,4778,4846,5055,5196,5197,5329,5627,6915,7056,7057,7301,8529,10398,10630,11234,51206,80274,80739,83706,89781,170692,340205,375033	ALOX12,AXL,DGKB,DGKQ,DMTN,F3,FBLN1,FLNA,GAS6,GP1BB,GP9,ITGA2B,NFE2,NOS3,SERPINB2,PF4,PF4V1,PLAUR,PROS1,TBXA2R,THBD,THBS1,TYRO3,CYP4F2,MYL9,PDPN,HPS5,GP6,SCUBE1,MPIG6B,FERMT3,HPS4,ADAMTS18,TREML1,PEAR1
5_Member	GO Biological Processes	GO:0007596	blood coagulation	-5.18181	-2.64788	34/218	239,558,1607,1609,2039,2152,2192,2316,2621,2812,2815,3674,4846,5055,5196,5197,5329,5627,6915,7056,7057,7301,8529,10398,10630,11234,51206,80274,80739,83706,89781,170692,340205,375033	ALOX12,AXL,DGKB,DGKQ,DMTN,F3,FBLN1,FLNA,GAS6,GP1BB,GP9,ITGA2B,NOS3,SERPINB2,PF4,PF4V1,PLAUR,PROS1,TBXA2R,THBD,THBS1,TYRO3,CYP4F2,MYL9,PDPN,HPS5,GP6,SCUBE1,MPIG6B,FERMT3,HPS4,ADAMTS18,TREML1,PEAR1
5_Member	GO Biological Processes	GO:0050817	coagulation	-4.96547	-2.51306	34/223	239,558,1607,1609,2039,2152,2192,2316,2621,2812,2815,3674,4846,5055,5196,5197,5329,5627,6915,7056,7057,7301,8529,10398,10630,11234,51206,80274,80739,83706,89781,170692,340205,375033	ALOX12,AXL,DGKB,DGKQ,DMTN,F3,FBLN1,FLNA,GAS6,GP1BB,GP9,ITGA2B,NOS3,SERPINB2,PF4,PF4V1,PLAUR,PROS1,TBXA2R,THBD,THBS1,TYRO3,CYP4F2,MYL9,PDPN,HPS5,GP6,SCUBE1,MPIG6B,FERMT3,HPS4,ADAMTS18,TREML1,PEAR1
5_Member	GO Biological Processes	GO:0050878	regulation of body fluid levels	-4.07424	-1.97269	47/382	133,239,558,1080,1607,1609,1910,2013,2039,2066,2152,2192,2316,2621,2812,2815,3674,4778,4846,4881,5055,5196,5197,5329,5627,5800,6915,7056,7057,7301,7376,7392,8529,10398,10630,11234,51206,57822,80274,80739,83706,84283,89781,170692,340205,375033,497189	ADM,ALOX12,AXL,CFTR,DGKB,DGKQ,EDNRB,EMP2,DMTN,ERBB4,F3,FBLN1,FLNA,GAS6,GP1BB,GP9,ITGA2B,NFE2,NOS3,NPR1,SERPINB2,PF4,PF4V1,PLAUR,PROS1,PTPRO,TBXA2R,THBD,THBS1,TYRO3,NR1H2,USF2,CYP4F2,MYL9,PDPN,HPS5,GP6,GRHL3,SCUBE1,MPIG6B,FERMT3,TMEM79,HPS4,ADAMTS18,TREML1,PEAR1,TIFAB
5_Member	GO Biological Processes	GO:0030168	platelet activation	-3.50579	-1.62057	20/124	239,558,1607,1609,2039,2316,2812,3674,4846,5196,5197,7056,7301,10398,10630,51206,83706,170692,340205,375033	ALOX12,AXL,DGKB,DGKQ,DMTN,FLNA,GP1BB,ITGA2B,NOS3,PF4,PF4V1,THBD,TYRO3,MYL9,PDPN,GP6,FERMT3,ADAMTS18,TREML1,PEAR1
5_Member	GO Biological Processes	GO:0070527	platelet aggregation	-2.18811	-0.757655	11/68	239,2039,2316,3674,7301,10398,10630,51206,83706,170692,375033	ALOX12,DMTN,FLNA,ITGA2B,TYRO3,MYL9,PDPN,GP6,FERMT3,ADAMTS18,PEAR1
5_Member	GO Biological Processes	GO:0034109	homotypic cell-cell adhesion	-2.0273	-0.651828	13/91	239,2039,2316,3674,4267,5329,7301,10398,10630,51206,83706,170692,375033	ALOX12,DMTN,FLNA,ITGA2B,CD99,PLAUR,TYRO3,MYL9,PDPN,GP6,FERMT3,ADAMTS18,PEAR1
6_Summary	GO Biological Processes	GO:0046649	lymphocyte activation	-8.07939	-4.71849	97/775	101,326,472,558,572,581,896,911,924,970,975,1026,1316,1445,1739,1949,1958,2319,2529,2615,2621,2796,3105,3109,3113,3122,3133,3135,3398,3448,3485,3497,3500,3502,3553,3586,3718,4064,4189,4242,4783,4853,5551,5585,5590,5880,5971,6664,7040,7128,7301,7535,8379,8651,8740,8764,8772,8876,9466,9734,9984,10464,10538,11151,23210,23303,25807,25831,27040,28394,28412,28423,28426,28444,28450,28464,28468,28473,297…	ADAM8,AIRE,ATM,AXL,BAD,BAX,CCND3,CD1C,CD7,CD70,CD81,CDKN1A,KLF6,CSK,DLG1,EFNB3,EGR1,FLOT2,FUT7,LRRC32,GAS6,GNRH1,HLA-A,HLA-DMB,HLA-DPA1,HLA-DRA,HLA-E,HLA-G,ID2,IFNA14,IGFBP2,IGHE,IGHG1,IGHG3,IL1B,IL10,JAK3,CD180,DNAJB9,MFNG,NFIL3,NOTCH2,PRF1,PKN1,PRKCZ,RAC2,RELB,SOX11,TGFB1,TNFAIP3,TYRO3,ZAP70,MAD1L1,SOCS1,TNFSF14,TNFRSF14,FADD,VNN1,IL27RA,HDAC9,THOC1,PIBF1,BATF,CORO1A,JMJD6,KIF13B,RHBDD3,HECTD1,…
6_Member	GO Biological Processes	GO:0046649	lymphocyte activation	-8.07939	-4.71849	97/775	101,326,472,558,572,581,896,911,924,970,975,1026,1316,1445,1739,1949,1958,2319,2529,2615,2621,2796,3105,3109,3113,3122,3133,3135,3398,3448,3485,3497,3500,3502,3553,3586,3718,4064,4189,4242,4783,4853,5551,5585,5590,5880,5971,6664,7040,7128,7301,7535,8379,8651,8740,8764,8772,8876,9466,9734,9984,10464,10538,11151,23210,23303,25807,25831,27040,28394,28412,28423,28426,28444,28450,28464,28468,28473,297…	ADAM8,AIRE,ATM,AXL,BAD,BAX,CCND3,CD1C,CD7,CD70,CD81,CDKN1A,KLF6,CSK,DLG1,EFNB3,EGR1,FLOT2,FUT7,LRRC32,GAS6,GNRH1,HLA-A,HLA-DMB,HLA-DPA1,HLA-DRA,HLA-E,HLA-G,ID2,IFNA14,IGFBP2,IGHE,IGHG1,IGHG3,IL1B,IL10,JAK3,CD180,DNAJB9,MFNG,NFIL3,NOTCH2,PRF1,PKN1,PRKCZ,RAC2,RELB,SOX11,TGFB1,TNFAIP3,TYRO3,ZAP70,MAD1L1,SOCS1,TNFSF14,TNFRSF14,FADD,VNN1,IL27RA,HDAC9,THOC1,PIBF1,BATF,CORO1A,JMJD6,KIF13B,RHBDD3,HECTD1,…
6_Member	GO Biological Processes	GO:0050865	regulation of cell activation	-7.07657	-4.01671	82/650	101,239,472,558,572,970,975,1026,1445,1739,1949,2039,2319,2615,2621,2796,2852,3105,3109,3113,3122,3133,3135,3398,3485,3497,3500,3502,3553,3586,3718,4846,5585,5590,5880,6376,6664,6813,7040,7056,7057,7128,7301,7535,8379,8530,8651,8740,8764,8772,8876,9466,9984,10464,10630,11151,25807,27040,28394,28412,28423,28426,28444,28450,28464,28468,28473,30835,50943,51206,51293,54440,64600,79155,80149,80381,846…	ADAM8,ALOX12,ATM,AXL,BAD,CD70,CD81,CDKN1A,CSK,DLG1,EFNB3,DMTN,FLOT2,LRRC32,GAS6,GNRH1,GPER1,HLA-A,HLA-DMB,HLA-DPA1,HLA-DRA,HLA-E,HLA-G,ID2,IGFBP2,IGHE,IGHG1,IGHG3,IL1B,IL10,JAK3,NOS3,PKN1,PRKCZ,RAC2,CX3CL1,SOX11,STXBP2,TGFB1,THBD,THBS1,TNFAIP3,TYRO3,ZAP70,MAD1L1,CST7,SOCS1,TNFSF14,TNFRSF14,FADD,VNN1,IL27RA,THOC1,PIBF1,PDPN,CORO1A,RHBDD3,LAT,IGHV4-39,IGHV3-66,IGHV3-49,IGHV3-43,IGHV3-21,IGHV3-11,IG…
6_Member	GO Biological Processes	GO:0051249	regulation of lymphocyte activation	-7.04322	-4.00455	69/515	101,472,558,572,970,975,1026,1445,1739,1949,2319,2615,2621,2796,3105,3109,3113,3122,3133,3135,3398,3485,3497,3500,3502,3553,3586,3718,5585,5590,5880,6664,7040,7128,7301,7535,8379,8651,8740,8764,8772,8876,9466,9984,10464,11151,25807,27040,28394,28412,28423,28426,28444,28450,28464,28468,28473,30835,50943,51293,54440,64600,79155,80149,80381,84695,114770,148022,160365	ADAM8,ATM,AXL,BAD,CD70,CD81,CDKN1A,CSK,DLG1,EFNB3,FLOT2,LRRC32,GAS6,GNRH1,HLA-A,HLA-DMB,HLA-DPA1,HLA-DRA,HLA-E,HLA-G,ID2,IGFBP2,IGHE,IGHG1,IGHG3,IL1B,IL10,JAK3,PKN1,PRKCZ,RAC2,SOX11,TGFB1,TNFAIP3,TYRO3,ZAP70,MAD1L1,SOCS1,TNFSF14,TNFRSF14,FADD,VNN1,IL27RA,THOC1,PIBF1,CORO1A,RHBDD3,LAT,IGHV4-39,IGHV3-66,IGHV3-49,IGHV3-43,IGHV3-21,IGHV3-11,IGHV1-58,IGHV1-18,IGHV1-3,CD209,FOXP3,CD320,SASH3,PLA2G2F,TN…
6_Member	GO Biological Processes	GO:0045785	positive regulation of cell adhesion	-6.23235	-3.34857	59/437	101,246,402,472,572,970,975,1295,1445,1758,1949,2013,2039,2316,2319,2529,3105,3109,3113,3122,3133,3135,3485,3553,3586,3718,3976,4651,5034,5329,5590,5970,6251,6376,6401,7082,7535,8651,8740,8764,8772,8876,9466,10085,10211,10630,10979,11151,30835,50943,51206,54440,54566,55612,79625,80381,160365,201294,375567	ADAM8,ALOX15,ARL2,ATM,BAD,CD70,CD81,COL8A1,CSK,DMP1,EFNB3,EMP2,DMTN,FLNA,FLOT2,FUT7,HLA-A,HLA-DMB,HLA-DPA1,HLA-DRA,HLA-E,HLA-G,IGFBP2,IL1B,IL10,JAK3,LIF,MYO10,P4HB,PLAUR,PRKCZ,RELA,RSU1,CX3CL1,SELE,TJP1,ZAP70,SOCS1,TNFSF14,TNFRSF14,FADD,VNN1,IL27RA,EDIL3,FLOT1,PDPN,FERMT2,CORO1A,CD209,FOXP3,GP6,SASH3,EPB41L4B,FERMT1,NDNF,CD276,CLECL1,UNC13D,VWC2
6_Member	GO Biological Processes	GO:0002694	regulation of leukocyte activation	-6.20431	-3.33478	75/606	101,472,558,572,970,975,1026,1445,1739,1949,2319,2615,2621,2796,2852,3105,3109,3113,3122,3133,3135,3398,3485,3497,3500,3502,3553,3586,3718,5585,5590,5880,6376,6664,6813,7040,7057,7128,7301,7535,8379,8530,8651,8740,8764,8772,8876,9466,9984,10464,11151,25807,27040,28394,28412,28423,28426,28444,28450,28464,28468,28473,30835,50943,51293,54440,64600,79155,80149,80381,84695,114770,148022,160365,201294	ADAM8,ATM,AXL,BAD,CD70,CD81,CDKN1A,CSK,DLG1,EFNB3,FLOT2,LRRC32,GAS6,GNRH1,GPER1,HLA-A,HLA-DMB,HLA-DPA1,HLA-DRA,HLA-E,HLA-G,ID2,IGFBP2,IGHE,IGHG1,IGHG3,IL1B,IL10,JAK3,PKN1,PRKCZ,RAC2,CX3CL1,SOX11,STXBP2,TGFB1,THBS1,TNFAIP3,TYRO3,ZAP70,MAD1L1,CST7,SOCS1,TNFSF14,TNFRSF14,FADD,VNN1,IL27RA,THOC1,PIBF1,CORO1A,RHBDD3,LAT,IGHV4-39,IGHV3-66,IGHV3-49,IGHV3-43,IGHV3-21,IGHV3-11,IGHV1-58,IGHV1-18,IGHV1-3,CD2…
6_Member	GO Biological Processes	GO:0022409	positive regulation of cell-cell adhesion	-6.01659	-3.19977	43/284	101,246,572,970,975,1445,1949,2039,2319,2529,3105,3109,3113,3122,3133,3135,3485,3553,3586,3718,4651,5329,5590,5970,6376,6401,7082,7535,8651,8740,8764,8772,8876,9466,10211,10630,11151,30835,50943,51206,54440,80381,160365	ADAM8,ALOX15,BAD,CD70,CD81,CSK,EFNB3,DMTN,FLOT2,FUT7,HLA-A,HLA-DMB,HLA-DPA1,HLA-DRA,HLA-E,HLA-G,IGFBP2,IL1B,IL10,JAK3,MYO10,PLAUR,PRKCZ,RELA,CX3CL1,SELE,TJP1,ZAP70,SOCS1,TNFSF14,TNFRSF14,FADD,VNN1,IL27RA,FLOT1,PDPN,CORO1A,CD209,FOXP3,GP6,SASH3,CD276,CLECL1
6_Member	GO Biological Processes	GO:0051251	positive regulation of lymphocyte activation	-5.67056	-2.98378	50/362	101,558,572,970,975,1026,1445,1949,2319,2621,3105,3109,3113,3122,3133,3135,3485,3497,3500,3502,3553,3586,3718,5590,7040,7535,8651,8740,8764,8772,8876,9466,11151,28394,28412,28423,28426,28444,28450,28464,28468,28473,30835,50943,51293,54440,79155,80381,148022,160365	ADAM8,AXL,BAD,CD70,CD81,CDKN1A,CSK,EFNB3,FLOT2,GAS6,HLA-A,HLA-DMB,HLA-DPA1,HLA-DRA,HLA-E,HLA-G,IGFBP2,IGHE,IGHG1,IGHG3,IL1B,IL10,JAK3,PRKCZ,TGFB1,ZAP70,SOCS1,TNFSF14,TNFRSF14,FADD,VNN1,IL27RA,CORO1A,IGHV4-39,IGHV3-66,IGHV3-49,IGHV3-43,IGHV3-21,IGHV3-11,IGHV1-58,IGHV1-18,IGHV1-3,CD209,FOXP3,CD320,SASH3,TNIP2,CD276,TICAM1,CLECL1
6_Member	GO Biological Processes	GO:0002711	positive regulation of T cell mediated immunity	-5.41218	-2.80346	15/56	910,911,913,975,3105,3106,3122,3133,3135,3553,5590,7186,8772,50943,54440	CD1B,CD1C,CD1E,CD81,HLA-A,HLA-B,HLA-DRA,HLA-E,HLA-G,IL1B,PRKCZ,TRAF2,FADD,FOXP3,SASH3
6_Member	GO Biological Processes	GO:0002456	T cell mediated immunity	-5.22208	-2.68072	22/111	326,910,911,913,970,975,2013,2529,2794,3004,3105,3106,3122,3133,3135,3553,5551,5590,7186,8772,50943,54440	AIRE,CD1B,CD1C,CD1E,CD70,CD81,EMP2,FUT7,GNL1,GZMM,HLA-A,HLA-B,HLA-DRA,HLA-E,HLA-G,IL1B,PRF1,PRKCZ,TRAF2,FADD,FOXP3,SASH3
6_Member	GO Biological Processes	GO:0022407	regulation of cell-cell adhesion	-5.17626	-2.64788	57/450	101,239,246,572,970,975,1445,1739,1949,2039,2319,2529,2615,2796,3105,3109,3113,3122,3133,3135,3485,3553,3586,3718,4651,5329,5590,5970,6376,6401,7040,7082,7143,7535,8379,8651,8740,8764,8772,8876,9370,9466,10211,10630,11151,30835,50488,50943,51206,54440,64600,80149,80381,83706,84695,160365,170692	ADAM8,ALOX12,ALOX15,BAD,CD70,CD81,CSK,DLG1,EFNB3,DMTN,FLOT2,FUT7,LRRC32,GNRH1,HLA-A,HLA-DMB,HLA-DPA1,HLA-DRA,HLA-E,HLA-G,IGFBP2,IL1B,IL10,JAK3,MYO10,PLAUR,PRKCZ,RELA,CX3CL1,SELE,TGFB1,TJP1,TNR,ZAP70,MAD1L1,SOCS1,TNFSF14,TNFRSF14,FADD,VNN1,ADIPOQ,IL27RA,FLOT1,PDPN,CORO1A,CD209,MINK1,FOXP3,GP6,SASH3,PLA2G2F,ZC3H12A,CD276,FERMT3,LOXL3,CLECL1,ADAMTS18
6_Member	GO Biological Processes	GO:0002819	regulation of adaptive immune response	-5.08346	-2.58589	30/183	246,910,911,913,975,2529,3105,3106,3122,3133,3135,3263,3553,3586,3665,3718,5585,5590,7040,7128,7186,8764,8772,9466,9984,50943,54440,80149,84695,100141515	ALOX15,CD1B,CD1C,CD1E,CD81,FUT7,HLA-A,HLA-B,HLA-DRA,HLA-E,HLA-G,HPX,IL1B,IL10,IRF7,JAK3,PKN1,PRKCZ,TGFB1,TNFAIP3,TRAF2,TNFRSF14,FADD,IL27RA,THOC1,FOXP3,SASH3,ZC3H12A,LOXL3,C17orf99
6_Member	GO Biological Processes	GO:0070663	regulation of leukocyte proliferation	-4.81492	-2.44525	36/246	472,970,975,1026,1739,2615,2796,3105,3109,3113,3133,3135,3485,3553,3586,3718,5585,5595,5880,6664,7128,7535,8379,8764,8772,9466,11151,26585,30835,50943,51293,54440,64600,80381,148022,160365	ATM,CD70,CD81,CDKN1A,DLG1,LRRC32,GNRH1,HLA-A,HLA-DMB,HLA-DPA1,HLA-E,HLA-G,IGFBP2,IL1B,IL10,JAK3,PKN1,MAPK3,RAC2,SOX11,TNFAIP3,ZAP70,MAD1L1,TNFRSF14,FADD,IL27RA,CORO1A,GREM1,CD209,FOXP3,CD320,SASH3,PLA2G2F,CD276,TICAM1,CLECL1
6_Member	GO Biological Processes	GO:0070661	leukocyte proliferation	-4.676	-2.37891	43/320	472,581,896,970,975,1026,1191,1739,2615,2796,3105,3109,3113,3133,3135,3448,3485,3553,3586,3718,4064,5585,5595,5880,6376,6664,7128,7535,8379,8740,8764,8772,9466,11151,26585,30835,50943,51293,54440,64600,80381,148022,160365	ATM,BAX,CCND3,CD70,CD81,CDKN1A,CLU,DLG1,LRRC32,GNRH1,HLA-A,HLA-DMB,HLA-DPA1,HLA-E,HLA-G,IFNA14,IGFBP2,IL1B,IL10,JAK3,CD180,PKN1,MAPK3,RAC2,CX3CL1,SOX11,TNFAIP3,ZAP70,MAD1L1,TNFSF14,TNFRSF14,FADD,IL27RA,CORO1A,GREM1,CD209,FOXP3,CD320,SASH3,PLA2G2F,CD276,TICAM1,CLECL1
6_Member	GO Biological Processes	GO:0002696	positive regulation of leukocyte activation	-4.51872	-2.26841	51/409	101,558,572,970,975,1026,1445,1949,2319,2621,3105,3109,3113,3122,3133,3135,3485,3497,3500,3502,3553,3586,3718,5590,7040,7057,7535,8651,8740,8764,8772,8876,9466,11151,28394,28412,28423,28426,28444,28450,28464,28468,28473,30835,50943,51293,54440,79155,80381,148022,160365	ADAM8,AXL,BAD,CD70,CD81,CDKN1A,CSK,EFNB3,FLOT2,GAS6,HLA-A,HLA-DMB,HLA-DPA1,HLA-DRA,HLA-E,HLA-G,IGFBP2,IGHE,IGHG1,IGHG3,IL1B,IL10,JAK3,PRKCZ,TGFB1,THBS1,ZAP70,SOCS1,TNFSF14,TNFRSF14,FADD,VNN1,IL27RA,CORO1A,IGHV4-39,IGHV3-66,IGHV3-49,IGHV3-43,IGHV3-21,IGHV3-11,IGHV1-58,IGHV1-18,IGHV1-3,CD209,FOXP3,CD320,SASH3,TNIP2,CD276,TICAM1,CLECL1
6_Member	GO Biological Processes	GO:0002822	regulation of adaptive immune response based on somatic recombination of immune receptors built from immunoglobulin superfamily domains	-4.48422	-2.25043	27/168	910,911,913,975,2529,3105,3106,3122,3133,3135,3263,3553,3586,3718,5585,5590,7040,7128,7186,8772,9466,9984,50943,54440,80149,84695,100141515	CD1B,CD1C,CD1E,CD81,FUT7,HLA-A,HLA-B,HLA-DRA,HLA-E,HLA-G,HPX,IL1B,IL10,JAK3,PKN1,PRKCZ,TGFB1,TNFAIP3,TRAF2,FADD,IL27RA,THOC1,FOXP3,SASH3,ZC3H12A,LOXL3,C17orf99
6_Member	GO Biological Processes	GO:0050670	regulation of lymphocyte proliferation	-4.44942	-2.2284	33/226	472,970,975,1026,1739,2615,2796,3105,3109,3113,3133,3135,3485,3553,3586,3718,5585,5880,6664,7535,8379,8764,8772,9466,11151,30835,50943,51293,54440,64600,80381,148022,160365	ATM,CD70,CD81,CDKN1A,DLG1,LRRC32,GNRH1,HLA-A,HLA-DMB,HLA-DPA1,HLA-E,HLA-G,IGFBP2,IL1B,IL10,JAK3,PKN1,RAC2,SOX11,ZAP70,MAD1L1,TNFRSF14,FADD,IL27RA,CORO1A,CD209,FOXP3,CD320,SASH3,PLA2G2F,CD276,TICAM1,CLECL1
6_Member	GO Biological Processes	GO:0002367	cytokine production involved in immune response	-4.39348	-2.19094	19/99	975,1653,2865,3105,3133,3135,3553,3586,3718,5590,7040,7186,8764,10417,50943,54210,54440,55765,148022	CD81,DDX1,FFAR3,HLA-A,HLA-E,HLA-G,IL1B,IL10,JAK3,PRKCZ,TGFB1,TRAF2,TNFRSF14,SPON2,FOXP3,TREM1,SASH3,INAVA,TICAM1
6_Member	GO Biological Processes	GO:0007159	leukocyte cell-cell adhesion	-4.38676	-2.18723	47/371	101,572,970,975,1445,1739,1949,2319,2529,2615,2796,3105,3109,3113,3122,3133,3135,3485,3553,3586,3718,5590,5880,5970,6280,6401,6404,7535,8379,8651,8740,8764,8772,8876,9466,10318,11151,30835,50512,50943,54440,64600,80149,80381,83706,84695,160365	ADAM8,BAD,CD70,CD81,CSK,DLG1,EFNB3,FLOT2,FUT7,LRRC32,GNRH1,HLA-A,HLA-DMB,HLA-DPA1,HLA-DRA,HLA-E,HLA-G,IGFBP2,IL1B,IL10,JAK3,PRKCZ,RAC2,RELA,S100A9,SELE,SELPLG,ZAP70,MAD1L1,SOCS1,TNFSF14,TNFRSF14,FADD,VNN1,IL27RA,TNIP1,CORO1A,CD209,PODXL2,FOXP3,SASH3,PLA2G2F,ZC3H12A,CD276,FERMT3,LOXL3,CLECL1
6_Member	GO Biological Processes	GO:0032944	regulation of mononuclear cell proliferation	-4.37172	-2.17518	33/228	472,970,975,1026,1739,2615,2796,3105,3109,3113,3133,3135,3485,3553,3586,3718,5585,5880,6664,7535,8379,8764,8772,9466,11151,30835,50943,51293,54440,64600,80381,148022,160365	ATM,CD70,CD81,CDKN1A,DLG1,LRRC32,GNRH1,HLA-A,HLA-DMB,HLA-DPA1,HLA-E,HLA-G,IGFBP2,IL1B,IL10,JAK3,PKN1,RAC2,SOX11,ZAP70,MAD1L1,TNFRSF14,FADD,IL27RA,CORO1A,CD209,FOXP3,CD320,SASH3,PLA2G2F,CD276,TICAM1,CLECL1
6_Member	GO Biological Processes	GO:0042129	regulation of T cell proliferation	-4.30089	-2.12859	27/172	970,975,1739,2615,2796,3105,3109,3113,3133,3135,3485,3553,3586,3718,5880,7535,8379,8764,8772,9466,11151,30835,50943,54440,64600,80381,160365	CD70,CD81,DLG1,LRRC32,GNRH1,HLA-A,HLA-DMB,HLA-DPA1,HLA-E,HLA-G,IGFBP2,IL1B,IL10,JAK3,RAC2,ZAP70,MAD1L1,TNFRSF14,FADD,IL27RA,CORO1A,CD209,FOXP3,SASH3,PLA2G2F,CD276,CLECL1
6_Member	GO Biological Processes	GO:0042098	T cell proliferation	-4.28279	-2.1178	30/201	581,896,970,975,1739,2615,2796,3105,3109,3113,3133,3135,3485,3553,3586,3718,5880,7535,8379,8740,8764,8772,9466,11151,30835,50943,54440,64600,80381,160365	BAX,CCND3,CD70,CD81,DLG1,LRRC32,GNRH1,HLA-A,HLA-DMB,HLA-DPA1,HLA-E,HLA-G,IGFBP2,IL1B,IL10,JAK3,RAC2,ZAP70,MAD1L1,TNFSF14,TNFRSF14,FADD,IL27RA,CORO1A,CD209,FOXP3,SASH3,PLA2G2F,CD276,CLECL1
6_Member	GO Biological Processes	GO:0050867	positive regulation of cell activation	-4.21645	-2.06238	51/420	101,558,572,970,975,1026,1445,1949,2319,2621,3105,3109,3113,3122,3133,3135,3485,3497,3500,3502,3553,3586,3718,5590,7040,7057,7535,8651,8740,8764,8772,8876,9466,11151,28394,28412,28423,28426,28444,28450,28464,28468,28473,30835,50943,51293,54440,79155,80381,148022,160365	ADAM8,AXL,BAD,CD70,CD81,CDKN1A,CSK,EFNB3,FLOT2,GAS6,HLA-A,HLA-DMB,HLA-DPA1,HLA-DRA,HLA-E,HLA-G,IGFBP2,IGHE,IGHG1,IGHG3,IL1B,IL10,JAK3,PRKCZ,TGFB1,THBS1,ZAP70,SOCS1,TNFSF14,TNFRSF14,FADD,VNN1,IL27RA,CORO1A,IGHV4-39,IGHV3-66,IGHV3-49,IGHV3-43,IGHV3-21,IGHV3-11,IGHV1-58,IGHV1-18,IGHV1-3,CD209,FOXP3,CD320,SASH3,TNIP2,CD276,TICAM1,CLECL1
6_Member	GO Biological Processes	GO:0002718	regulation of cytokine production involved in immune response	-3.99674	-1.93251	18/97	975,1653,2865,3105,3133,3135,3553,3586,3718,5590,7040,7186,8764,10417,50943,54440,55765,148022	CD81,DDX1,FFAR3,HLA-A,HLA-E,HLA-G,IL1B,IL10,JAK3,PRKCZ,TGFB1,TRAF2,TNFRSF14,SPON2,FOXP3,SASH3,INAVA,TICAM1
6_Member	GO Biological Processes	GO:0046651	lymphocyte proliferation	-3.9755	-1.9141	38/290	472,581,896,970,975,1026,1739,2615,2796,3105,3109,3113,3133,3135,3448,3485,3553,3586,3718,4064,5585,5880,6664,7535,8379,8740,8764,8772,9466,11151,30835,50943,51293,54440,64600,80381,148022,160365	ATM,BAX,CCND3,CD70,CD81,CDKN1A,DLG1,LRRC32,GNRH1,HLA-A,HLA-DMB,HLA-DPA1,HLA-E,HLA-G,IFNA14,IGFBP2,IL1B,IL10,JAK3,CD180,PKN1,RAC2,SOX11,ZAP70,MAD1L1,TNFSF14,TNFRSF14,FADD,IL27RA,CORO1A,CD209,FOXP3,CD320,SASH3,PLA2G2F,CD276,TICAM1,CLECL1
6_Member	GO Biological Processes	GO:1903039	positive regulation of leukocyte cell-cell adhesion	-3.96641	-1.9141	33/239	101,572,970,975,1445,1949,2319,2529,3105,3109,3113,3122,3133,3135,3485,3553,3718,5590,5970,6401,7535,8651,8740,8764,8772,8876,9466,11151,30835,50943,54440,80381,160365	ADAM8,BAD,CD70,CD81,CSK,EFNB3,FLOT2,FUT7,HLA-A,HLA-DMB,HLA-DPA1,HLA-DRA,HLA-E,HLA-G,IGFBP2,IL1B,JAK3,PRKCZ,RELA,SELE,ZAP70,SOCS1,TNFSF14,TNFRSF14,FADD,VNN1,IL27RA,CORO1A,CD209,FOXP3,SASH3,CD276,CLECL1
6_Member	GO Biological Processes	GO:0002824	positive regulation of adaptive immune response based on somatic recombination of immune receptors built from immunoglobulin superfamily domains	-3.91744	-1.88696	19/107	910,911,913,975,3105,3106,3122,3133,3135,3263,3553,5590,7040,7186,8772,9466,50943,54440,100141515	CD1B,CD1C,CD1E,CD81,HLA-A,HLA-B,HLA-DRA,HLA-E,HLA-G,HPX,IL1B,PRKCZ,TGFB1,TRAF2,FADD,IL27RA,FOXP3,SASH3,C17orf99
6_Member	GO Biological Processes	GO:0032943	mononuclear cell proliferation	-3.88165	-1.86317	38/293	472,581,896,970,975,1026,1739,2615,2796,3105,3109,3113,3133,3135,3448,3485,3553,3586,3718,4064,5585,5880,6664,7535,8379,8740,8764,8772,9466,11151,30835,50943,51293,54440,64600,80381,148022,160365	ATM,BAX,CCND3,CD70,CD81,CDKN1A,DLG1,LRRC32,GNRH1,HLA-A,HLA-DMB,HLA-DPA1,HLA-E,HLA-G,IFNA14,IGFBP2,IL1B,IL10,JAK3,CD180,PKN1,RAC2,SOX11,ZAP70,MAD1L1,TNFSF14,TNFRSF14,FADD,IL27RA,CORO1A,CD209,FOXP3,CD320,SASH3,PLA2G2F,CD276,TICAM1,CLECL1
6_Member	GO Biological Processes	GO:0002720	positive regulation of cytokine production involved in immune response	-3.87416	-1.85766	14/66	975,1653,2865,3105,3133,3135,3553,5590,7186,8764,10417,54440,55765,148022	CD81,DDX1,FFAR3,HLA-A,HLA-E,HLA-G,IL1B,PRKCZ,TRAF2,TNFRSF14,SPON2,SASH3,INAVA,TICAM1
6_Member	GO Biological Processes	GO:0042102	positive regulation of T cell proliferation	-3.76412	-1.77057	18/101	970,975,3105,3109,3113,3133,3485,3553,3718,7535,8772,9466,11151,30835,50943,54440,80381,160365	CD70,CD81,HLA-A,HLA-DMB,HLA-DPA1,HLA-E,IGFBP2,IL1B,JAK3,ZAP70,FADD,IL27RA,CORO1A,CD209,FOXP3,SASH3,CD276,CLECL1
6_Member	GO Biological Processes	GO:0002702	positive regulation of production of molecular mediator of immune response	-3.75156	-1.76173	20/119	354,975,1653,2865,3105,3133,3135,3263,3553,3586,4189,5590,7040,7186,8764,10417,54440,55765,148022,100141515	KLK3,CD81,DDX1,FFAR3,HLA-A,HLA-E,HLA-G,HPX,IL1B,IL10,DNAJB9,PRKCZ,TGFB1,TRAF2,TNFRSF14,SPON2,SASH3,INAVA,TICAM1,C17orf99
6_Member	GO Biological Processes	GO:0002700	regulation of production of molecular mediator of immune response	-3.73766	-1.75168	25/166	354,975,1653,2865,3105,3133,3135,3263,3553,3586,3718,4189,5585,5590,7040,7186,8764,9466,9984,10417,50943,54440,55765,148022,100141515	KLK3,CD81,DDX1,FFAR3,HLA-A,HLA-E,HLA-G,HPX,IL1B,IL10,JAK3,DNAJB9,PKN1,PRKCZ,TGFB1,TRAF2,TNFRSF14,IL27RA,THOC1,SPON2,FOXP3,SASH3,INAVA,TICAM1,C17orf99
6_Member	GO Biological Processes	GO:0050870	positive regulation of T cell activation	-3.70925	-1.73217	30/216	101,572,970,975,1445,1949,2319,3105,3109,3113,3122,3133,3135,3485,3553,3718,5590,7535,8651,8740,8764,8772,8876,9466,11151,30835,50943,54440,80381,160365	ADAM8,BAD,CD70,CD81,CSK,EFNB3,FLOT2,HLA-A,HLA-DMB,HLA-DPA1,HLA-DRA,HLA-E,HLA-G,IGFBP2,IL1B,JAK3,PRKCZ,ZAP70,SOCS1,TNFSF14,TNFRSF14,FADD,VNN1,IL27RA,CORO1A,CD209,FOXP3,SASH3,CD276,CLECL1
6_Member	GO Biological Processes	GO:0002709	regulation of T cell mediated immunity	-3.6942	-1.72951	16/85	910,911,913,975,2529,3105,3106,3122,3133,3135,3553,5590,7186,8772,50943,54440	CD1B,CD1C,CD1E,CD81,FUT7,HLA-A,HLA-B,HLA-DRA,HLA-E,HLA-G,IL1B,PRKCZ,TRAF2,FADD,FOXP3,SASH3
6_Member	GO Biological Processes	GO:0002699	positive regulation of immune effector process	-3.68493	-1.72336	32/237	354,910,911,913,975,1653,2865,3105,3106,3109,3122,3133,3135,3263,3553,3586,4189,5590,5880,6813,7040,7186,8764,8772,10417,50943,54440,55765,135250,148022,201294,100141515	KLK3,CD1B,CD1C,CD1E,CD81,DDX1,FFAR3,HLA-A,HLA-B,HLA-DMB,HLA-DRA,HLA-E,HLA-G,HPX,IL1B,IL10,DNAJB9,PRKCZ,RAC2,STXBP2,TGFB1,TRAF2,TNFRSF14,FADD,SPON2,FOXP3,SASH3,INAVA,RAET1E,TICAM1,UNC13D,C17orf99
6_Member	GO Biological Processes	GO:0002821	positive regulation of adaptive immune response	-3.6485	-1.69922	19/112	910,911,913,975,3105,3106,3122,3133,3135,3263,3553,5590,7040,7186,8772,9466,50943,54440,100141515	CD1B,CD1C,CD1E,CD81,HLA-A,HLA-B,HLA-DRA,HLA-E,HLA-G,HPX,IL1B,PRKCZ,TGFB1,TRAF2,FADD,IL27RA,FOXP3,SASH3,C17orf99
6_Member	GO Biological Processes	GO:0042110	T cell activation	-3.61509	-1.67084	55/489	101,326,572,581,896,911,924,970,975,1445,1739,1949,1958,2319,2529,2615,2796,3105,3109,3113,3122,3133,3135,3448,3485,3553,3586,3718,5590,5880,5971,7535,8379,8651,8740,8764,8772,8876,9466,10538,11151,23210,23303,27040,29781,30835,50943,54440,64600,80149,80381,84695,160365,161882,653519	ADAM8,AIRE,BAD,BAX,CCND3,CD1C,CD7,CD70,CD81,CSK,DLG1,EFNB3,EGR1,FLOT2,FUT7,LRRC32,GNRH1,HLA-A,HLA-DMB,HLA-DPA1,HLA-DRA,HLA-E,HLA-G,IFNA14,IGFBP2,IL1B,IL10,JAK3,PRKCZ,RAC2,RELB,ZAP70,MAD1L1,SOCS1,TNFSF14,TNFRSF14,FADD,VNN1,IL27RA,BATF,CORO1A,JMJD6,KIF13B,LAT,NCAPH2,CD209,FOXP3,SASH3,PLA2G2F,ZC3H12A,CD276,LOXL3,CLECL1,ZFPM1,GPR89A
6_Member	GO Biological Processes	GO:0002708	positive regulation of lymphocyte mediated immunity	-3.5971	-1.66456	19/113	910,911,913,975,3105,3106,3122,3133,3135,3263,3553,5590,7040,7186,8772,50943,54440,135250,100141515	CD1B,CD1C,CD1E,CD81,HLA-A,HLA-B,HLA-DRA,HLA-E,HLA-G,HPX,IL1B,PRKCZ,TGFB1,TRAF2,FADD,FOXP3,SASH3,RAET1E,C17orf99
6_Member	GO Biological Processes	GO:1903037	regulation of leukocyte cell-cell adhesion	-3.56095	-1.64566	41/336	101,572,970,975,1445,1739,1949,2319,2529,2615,2796,3105,3109,3113,3122,3133,3135,3485,3553,3586,3718,5590,5970,6401,7535,8379,8651,8740,8764,8772,8876,9466,11151,30835,50943,54440,64600,80149,80381,84695,160365	ADAM8,BAD,CD70,CD81,CSK,DLG1,EFNB3,FLOT2,FUT7,LRRC32,GNRH1,HLA-A,HLA-DMB,HLA-DPA1,HLA-DRA,HLA-E,HLA-G,IGFBP2,IL1B,IL10,JAK3,PRKCZ,RELA,SELE,ZAP70,MAD1L1,SOCS1,TNFSF14,TNFRSF14,FADD,VNN1,IL27RA,CORO1A,CD209,FOXP3,SASH3,PLA2G2F,ZC3H12A,CD276,LOXL3,CLECL1
6_Member	GO Biological Processes	GO:0050863	regulation of T cell activation	-3.43042	-1.56838	40/330	101,572,970,975,1445,1739,1949,2319,2615,2796,3105,3109,3113,3122,3133,3135,3485,3553,3586,3718,5590,5880,7535,8379,8651,8740,8764,8772,8876,9466,11151,27040,30835,50943,54440,64600,80149,80381,84695,160365	ADAM8,BAD,CD70,CD81,CSK,DLG1,EFNB3,FLOT2,LRRC32,GNRH1,HLA-A,HLA-DMB,HLA-DPA1,HLA-DRA,HLA-E,HLA-G,IGFBP2,IL1B,IL10,JAK3,PRKCZ,RAC2,ZAP70,MAD1L1,SOCS1,TNFSF14,TNFRSF14,FADD,VNN1,IL27RA,CORO1A,LAT,CD209,FOXP3,SASH3,PLA2G2F,ZC3H12A,CD276,LOXL3,CLECL1
6_Member	GO Biological Processes	GO:0002705	positive regulation of leukocyte mediated immunity	-3.43007	-1.56838	21/135	910,911,913,975,1653,3105,3106,3122,3133,3135,3263,3553,5590,7040,7186,8772,50943,54440,135250,148022,100141515	CD1B,CD1C,CD1E,CD81,DDX1,HLA-A,HLA-B,HLA-DRA,HLA-E,HLA-G,HPX,IL1B,PRKCZ,TGFB1,TRAF2,FADD,FOXP3,SASH3,RAET1E,TICAM1,C17orf99
6_Member	GO Biological Processes	GO:0002697	regulation of immune effector process	-3.42739	-1.56838	41/341	354,910,911,913,975,1653,1776,2529,2865,3105,3106,3109,3122,3133,3135,3263,3553,3586,3718,4189,5585,5590,5880,6813,7040,7186,8764,8772,9466,9984,10417,50943,54440,55765,80149,84695,114770,135250,148022,201294,100141515	KLK3,CD1B,CD1C,CD1E,CD81,DDX1,DNASE1L3,FUT7,FFAR3,HLA-A,HLA-B,HLA-DMB,HLA-DRA,HLA-E,HLA-G,HPX,IL1B,IL10,JAK3,DNAJB9,PKN1,PRKCZ,RAC2,STXBP2,TGFB1,TRAF2,TNFRSF14,FADD,IL27RA,THOC1,SPON2,FOXP3,SASH3,INAVA,ZC3H12A,LOXL3,PGLYRP2,RAET1E,TICAM1,UNC13D,C17orf99
6_Member	GO Biological Processes	GO:0050671	positive regulation of lymphocyte proliferation	-3.34224	-1.51282	21/137	970,975,1026,3105,3109,3113,3133,3485,3553,3718,7535,8772,9466,11151,30835,50943,51293,54440,80381,148022,160365	CD70,CD81,CDKN1A,HLA-A,HLA-DMB,HLA-DPA1,HLA-E,IGFBP2,IL1B,JAK3,ZAP70,FADD,IL27RA,CORO1A,CD209,FOXP3,CD320,SASH3,CD276,TICAM1,CLECL1
6_Member	GO Biological Processes	GO:0002703	regulation of leukocyte mediated immunity	-3.33486	-1.50852	30/227	910,911,913,975,1653,1776,2529,3105,3106,3122,3133,3135,3263,3553,3586,3718,5590,5880,6813,7040,7186,8772,9466,9984,50943,54440,135250,148022,201294,100141515	CD1B,CD1C,CD1E,CD81,DDX1,DNASE1L3,FUT7,HLA-A,HLA-B,HLA-DRA,HLA-E,HLA-G,HPX,IL1B,IL10,JAK3,PRKCZ,RAC2,STXBP2,TGFB1,TRAF2,FADD,IL27RA,THOC1,FOXP3,SASH3,RAET1E,TICAM1,UNC13D,C17orf99
6_Member	GO Biological Processes	GO:0032946	positive regulation of mononuclear cell proliferation	-3.29917	-1.48358	21/138	970,975,1026,3105,3109,3113,3133,3485,3553,3718,7535,8772,9466,11151,30835,50943,51293,54440,80381,148022,160365	CD70,CD81,CDKN1A,HLA-A,HLA-DMB,HLA-DPA1,HLA-E,IGFBP2,IL1B,JAK3,ZAP70,FADD,IL27RA,CORO1A,CD209,FOXP3,CD320,SASH3,CD276,TICAM1,CLECL1
6_Member	GO Biological Processes	GO:0070665	positive regulation of leukocyte proliferation	-3.20293	-1.41607	22/150	970,975,1026,3105,3109,3113,3133,3485,3553,3718,5595,7535,8772,9466,11151,30835,50943,51293,54440,80381,148022,160365	CD70,CD81,CDKN1A,HLA-A,HLA-DMB,HLA-DPA1,HLA-E,IGFBP2,IL1B,JAK3,MAPK3,ZAP70,FADD,IL27RA,CORO1A,CD209,FOXP3,CD320,SASH3,CD276,TICAM1,CLECL1
6_Member	GO Biological Processes	GO:0002706	regulation of lymphocyte mediated immunity	-2.90227	-1.22002	23/168	910,911,913,975,2529,3105,3106,3122,3133,3135,3263,3553,3586,5590,7040,7186,8772,9466,9984,50943,54440,135250,100141515	CD1B,CD1C,CD1E,CD81,FUT7,HLA-A,HLA-B,HLA-DRA,HLA-E,HLA-G,HPX,IL1B,IL10,PRKCZ,TGFB1,TRAF2,FADD,IL27RA,THOC1,FOXP3,SASH3,RAET1E,C17orf99
6_Member	GO Biological Processes	GO:0002637	regulation of immunoglobulin production	-2.34863	-0.855545	12/74	3133,3263,3586,4189,5585,7040,7186,9466,9984,50943,54440,100141515	HLA-E,HPX,IL10,DNAJB9,PKN1,TGFB1,TRAF2,IL27RA,THOC1,FOXP3,SASH3,C17orf99
6_Member	GO Biological Processes	GO:0002726	positive regulation of T cell cytokine production	-2.31415	-0.838617	6/24	975,3105,3553,5590,7186,54440	CD81,HLA-A,IL1B,PRKCZ,TRAF2,SASH3
6_Member	GO Biological Processes	GO:0002440	production of molecular mediator of immune response	-2.29845	-0.833531	34/310	354,975,1653,2865,3105,3109,3113,3122,3133,3135,3263,3553,3586,3718,4189,5585,5590,7040,7186,8764,9466,9984,10417,10538,28796,28803,28804,28825,50943,54210,54440,55765,148022,100141515	KLK3,CD81,DDX1,FFAR3,HLA-A,HLA-DMB,HLA-DPA1,HLA-DRA,HLA-E,HLA-G,HPX,IL1B,IL10,JAK3,DNAJB9,PKN1,PRKCZ,TGFB1,TRAF2,TNFRSF14,IL27RA,THOC1,SPON2,BATF,IGLV3-21,IGLV3-10,IGLV3-9,IGLV1-40,FOXP3,TREM1,SASH3,INAVA,TICAM1,C17orf99
7_Summary	GO Biological Processes	GO:0007169	transmembrane receptor protein tyrosine kinase signaling pathway	-7.9986	-4.6791	83/630	374,405,558,867,896,924,1277,1284,1609,1839,1949,1950,2065,2066,2152,2264,2324,2529,2852,2865,3485,3553,3718,4641,4915,4916,4919,4920,4921,4976,5329,5587,5590,5970,6997,7040,7057,7075,7301,7535,8473,8651,8828,8851,9001,9021,9046,9052,9241,9261,9368,9370,9451,9518,9961,10273,10636,11156,23213,23390,25778,26585,28964,29990,53358,54541,54741,54806,55532,57608,63978,64651,79643,79987,84619,89853,9279…	AREG,ARNT,AXL,CBL,CCND3,CD7,COL1A1,COL4A2,DGKQ,HBEGF,EFNB3,EGF,ERBB3,ERBB4,F3,FGFR4,FLT4,FUT7,GPER1,FFAR3,IGFBP2,IL1B,JAK3,MYO1C,NTRK2,NTRK3,ROR1,ROR2,DDR2,OPA1,PLAUR,PRKD1,PRKCZ,RELA,TDGF1,TGFB1,THBS1,TIE1,TYRO3,ZAP70,OGT,SOCS1,NRP2,CDK5R1,HAP1,SOCS3,DOK2,GPRC5A,NOG,MAPKAPK2,SLC9A3R1,ADIPOQ,EIF2AK3,GDF15,MVP,STUB1,RGS14,PTP4A3,SULF1,ZDHHC17,DSTYK,GREM1,GIT1,PILRB,SHC3,DDIT4,LEPROT,AHI1,SLC30A10,…
7_Member	GO Biological Processes	GO:0007169	transmembrane receptor protein tyrosine kinase signaling pathway	-7.9986	-4.6791	83/630	374,405,558,867,896,924,1277,1284,1609,1839,1949,1950,2065,2066,2152,2264,2324,2529,2852,2865,3485,3553,3718,4641,4915,4916,4919,4920,4921,4976,5329,5587,5590,5970,6997,7040,7057,7075,7301,7535,8473,8651,8828,8851,9001,9021,9046,9052,9241,9261,9368,9370,9451,9518,9961,10273,10636,11156,23213,23390,25778,26585,28964,29990,53358,54541,54741,54806,55532,57608,63978,64651,79643,79987,84619,89853,9279…	AREG,ARNT,AXL,CBL,CCND3,CD7,COL1A1,COL4A2,DGKQ,HBEGF,EFNB3,EGF,ERBB3,ERBB4,F3,FGFR4,FLT4,FUT7,GPER1,FFAR3,IGFBP2,IL1B,JAK3,MYO1C,NTRK2,NTRK3,ROR1,ROR2,DDR2,OPA1,PLAUR,PRKD1,PRKCZ,RELA,TDGF1,TGFB1,THBS1,TIE1,TYRO3,ZAP70,OGT,SOCS1,NRP2,CDK5R1,HAP1,SOCS3,DOK2,GPRC5A,NOG,MAPKAPK2,SLC9A3R1,ADIPOQ,EIF2AK3,GDF15,MVP,STUB1,RGS14,PTP4A3,SULF1,ZDHHC17,DSTYK,GREM1,GIT1,PILRB,SHC3,DDIT4,LEPROT,AHI1,SLC30A10,…
7_Member	GO Biological Processes	GO:0051347	positive regulation of transferase activity	-5.9158	-3.13985	69/552	101,374,558,572,658,808,896,975,990,1020,1026,1191,1445,1609,1739,1742,1839,1856,1950,1958,2011,2013,2065,2066,2264,2324,2621,3553,4915,4916,4919,4920,4921,5300,5570,5587,5590,5595,5608,6997,7040,7057,7075,7186,7301,8312,8651,8851,9052,9344,9370,9852,10273,10464,10979,11232,11284,25778,26585,27040,29775,29990,57761,64223,65057,79977,90441,255324,347735	ADAM8,AREG,AXL,BAD,BMPR1B,CALM3,CCND3,CD81,CDC6,CDK5,CDKN1A,CLU,CSK,DGKQ,DLG1,DLG4,HBEGF,DVL2,EGF,EGR1,MARK2,EMP2,ERBB3,ERBB4,FGFR4,FLT4,GAS6,IL1B,NTRK2,NTRK3,ROR1,ROR2,DDR2,PIN1,PKIB,PRKD1,PRKCZ,MAPK3,MAP2K6,TDGF1,TGFB1,THBS1,TIE1,TRAF2,TYRO3,AXIN1,SOCS1,CDK5R1,GPRC5A,TAOK2,ADIPOQ,EPM2AIP1,STUB1,PIBF1,FERMT2,POLG2,PNKP,DSTYK,GREM1,LAT,CARD10,PILRB,TRIB3,MLST8,ACD,GRHL2,ZNF622,EPGN,SERINC2
7_Member	GO Biological Processes	GO:0018212	peptidyl-tyrosine modification	-5.78258	-3.03447	52/379	374,558,867,975,1272,1445,1609,1742,1839,1856,1950,2039,2065,2066,2264,2324,2621,3263,3718,3976,4038,4145,4750,4915,4916,4919,4920,4921,5008,5590,5595,5608,6997,7040,7075,7301,7535,8459,8651,8764,9021,9052,9370,9961,10464,25778,26585,57410,64223,79643,84619,255324	AREG,AXL,CBL,CD81,CNTN1,CSK,DGKQ,DLG4,HBEGF,DVL2,EGF,DMTN,ERBB3,ERBB4,FGFR4,FLT4,GAS6,HPX,JAK3,LIF,LRP4,MATK,NEK1,NTRK2,NTRK3,ROR1,ROR2,DDR2,OSM,PRKCZ,MAPK3,MAP2K6,TDGF1,TGFB1,TIE1,TYRO3,ZAP70,TPST2,SOCS1,TNFRSF14,SOCS3,GPRC5A,ADIPOQ,MVP,PIBF1,DSTYK,GREM1,SCYL1,MLST8,CHMP6,ZGPAT,EPGN
7_Member	GO Biological Processes	GO:0018108	peptidyl-tyrosine phosphorylation	-5.53843	-2.90523	51/376	374,558,867,975,1272,1445,1609,1742,1839,1856,1950,2039,2065,2066,2264,2324,2621,3263,3718,3976,4038,4145,4750,4915,4916,4919,4920,4921,5008,5590,5595,5608,6997,7040,7075,7301,7535,8651,8764,9021,9052,9370,9961,10464,25778,26585,57410,64223,79643,84619,255324	AREG,AXL,CBL,CD81,CNTN1,CSK,DGKQ,DLG4,HBEGF,DVL2,EGF,DMTN,ERBB3,ERBB4,FGFR4,FLT4,GAS6,HPX,JAK3,LIF,LRP4,MATK,NEK1,NTRK2,NTRK3,ROR1,ROR2,DDR2,OSM,PRKCZ,MAPK3,MAP2K6,TDGF1,TGFB1,TIE1,TYRO3,ZAP70,SOCS1,TNFRSF14,SOCS3,GPRC5A,ADIPOQ,MVP,PIBF1,DSTYK,GREM1,SCYL1,MLST8,CHMP6,ZGPAT,EPGN
7_Member	GO Biological Processes	GO:0033674	positive regulation of kinase activity	-4.93944	-2.49993	58/469	101,374,558,572,658,808,896,975,990,1020,1026,1191,1445,1609,1739,1742,1839,1856,1950,1958,2011,2013,2065,2066,2264,2324,2621,3553,4915,4916,4919,4920,4921,5587,5590,5608,6997,7040,7057,7075,7186,7301,8312,8651,8851,9052,9344,9370,10464,10979,25778,26585,27040,29775,29990,64223,90441,255324	ADAM8,AREG,AXL,BAD,BMPR1B,CALM3,CCND3,CD81,CDC6,CDK5,CDKN1A,CLU,CSK,DGKQ,DLG1,DLG4,HBEGF,DVL2,EGF,EGR1,MARK2,EMP2,ERBB3,ERBB4,FGFR4,FLT4,GAS6,IL1B,NTRK2,NTRK3,ROR1,ROR2,DDR2,PRKD1,PRKCZ,MAP2K6,TDGF1,TGFB1,THBS1,TIE1,TRAF2,TYRO3,AXIN1,SOCS1,CDK5R1,GPRC5A,TAOK2,ADIPOQ,PIBF1,FERMT2,DSTYK,GREM1,LAT,CARD10,PILRB,MLST8,ZNF622,EPGN
7_Member	GO Biological Processes	GO:0043549	regulation of kinase activity	-4.46284	-2.23866	82/758	101,374,558,572,658,808,867,896,899,975,990,1020,1026,1029,1030,1032,1191,1445,1609,1739,1742,1839,1856,1950,1958,2011,2013,2065,2066,2264,2324,2621,3553,4040,4221,4915,4916,4919,4920,4921,5468,5570,5585,5587,5590,5608,5800,6997,7040,7057,7075,7128,7186,7301,8312,8651,8851,9021,9052,9344,9368,9370,9961,10464,10636,10979,11140,25778,26585,27040,29775,29950,29990,54923,57761,64223,79643,84619,90441…	ADAM8,AREG,AXL,BAD,BMPR1B,CALM3,CBL,CCND3,CCNF,CD81,CDC6,CDK5,CDKN1A,CDKN2A,CDKN2B,CDKN2D,CLU,CSK,DGKQ,DLG1,DLG4,HBEGF,DVL2,EGF,EGR1,MARK2,EMP2,ERBB3,ERBB4,FGFR4,FLT4,GAS6,IL1B,LRP6,MEN1,NTRK2,NTRK3,ROR1,ROR2,DDR2,PPARG,PKIB,PKN1,PRKD1,PRKCZ,MAP2K6,PTPRO,TDGF1,TGFB1,THBS1,TIE1,TNFAIP3,TRAF2,TYRO3,AXIN1,SOCS1,CDK5R1,SOCS3,GPRC5A,TAOK2,SLC9A3R1,ADIPOQ,MVP,PIBF1,RGS14,FERMT2,CDC37,DSTYK,GREM1,LAT,CA…
7_Member	GO Biological Processes	GO:0045859	regulation of protein kinase activity	-3.42045	-1.56718	67/637	101,374,658,808,867,896,899,990,1020,1026,1029,1030,1032,1191,1445,1609,1739,1742,1839,1856,1950,1958,2011,2013,2065,2621,3553,4040,4221,4916,4920,4921,5468,5570,5585,5590,5608,5800,6997,7040,7057,7128,7186,8312,8651,8851,9052,9344,9368,9370,9961,10464,10636,10979,11140,26585,27040,29775,29950,29990,54923,57761,64223,79643,84619,124790,255324	ADAM8,AREG,BMPR1B,CALM3,CBL,CCND3,CCNF,CDC6,CDK5,CDKN1A,CDKN2A,CDKN2B,CDKN2D,CLU,CSK,DGKQ,DLG1,DLG4,HBEGF,DVL2,EGF,EGR1,MARK2,EMP2,ERBB3,GAS6,IL1B,LRP6,MEN1,NTRK3,ROR2,DDR2,PPARG,PKIB,PKN1,PRKCZ,MAP2K6,PTPRO,TDGF1,TGFB1,THBS1,TNFAIP3,TRAF2,AXIN1,SOCS1,CDK5R1,GPRC5A,TAOK2,SLC9A3R1,ADIPOQ,MVP,PIBF1,RGS14,FERMT2,CDC37,GREM1,LAT,CARD10,SERTAD1,PILRB,LIME1,TRIB3,MLST8,CHMP6,ZGPAT,HEXIM2,EPGN
7_Member	GO Biological Processes	GO:0045860	positive regulation of protein kinase activity	-3.35399	-1.51684	45/388	101,374,658,808,896,990,1020,1026,1191,1445,1609,1739,1742,1839,1856,1950,1958,2011,2013,2065,2621,3553,4916,4920,4921,5590,5608,6997,7040,7057,7186,8312,8651,8851,9052,9344,9370,10464,10979,26585,27040,29775,29990,64223,255324	ADAM8,AREG,BMPR1B,CALM3,CCND3,CDC6,CDK5,CDKN1A,CLU,CSK,DGKQ,DLG1,DLG4,HBEGF,DVL2,EGF,EGR1,MARK2,EMP2,ERBB3,GAS6,IL1B,NTRK3,ROR2,DDR2,PRKCZ,MAP2K6,TDGF1,TGFB1,THBS1,TRAF2,AXIN1,SOCS1,CDK5R1,GPRC5A,TAOK2,ADIPOQ,PIBF1,FERMT2,GREM1,LAT,CARD10,PILRB,MLST8,EPGN
7_Member	GO Biological Processes	GO:0050730	regulation of peptidyl-tyrosine phosphorylation	-2.86824	-1.19933	32/264	374,867,975,1272,1609,1742,1839,1856,1950,2039,2065,2066,2621,3263,3976,4038,5008,5590,6997,7040,8651,8764,9021,9052,9370,9961,10464,26585,64223,79643,84619,255324	AREG,CBL,CD81,CNTN1,DGKQ,DLG4,HBEGF,DVL2,EGF,DMTN,ERBB3,ERBB4,GAS6,HPX,LIF,LRP4,OSM,PRKCZ,TDGF1,TGFB1,SOCS1,TNFRSF14,SOCS3,GPRC5A,ADIPOQ,MVP,PIBF1,GREM1,MLST8,CHMP6,ZGPAT,EPGN
7_Member	GO Biological Processes	GO:0032147	activation of protein kinase activity	-2.30862	-0.834901	18/134	1609,1739,1950,2011,2013,2621,4916,5590,7186,8312,8651,8851,9052,9344,10464,26585,29775,29990	DGKQ,DLG1,EGF,MARK2,EMP2,GAS6,NTRK3,PRKCZ,TRAF2,AXIN1,SOCS1,CDK5R1,GPRC5A,TAOK2,PIBF1,GREM1,CARD10,PILRB
7_Member	GO Biological Processes	GO:0050731	positive regulation of peptidyl-tyrosine phosphorylation	-2.13764	-0.726132	23/193	374,975,1272,1609,1742,1839,1856,1950,2065,2066,2621,3263,3976,4038,5008,6997,7040,8764,9370,10464,26585,64223,255324	AREG,CD81,CNTN1,DGKQ,DLG4,HBEGF,DVL2,EGF,ERBB3,ERBB4,GAS6,HPX,LIF,LRP4,OSM,TDGF1,TGFB1,TNFRSF14,ADIPOQ,PIBF1,GREM1,MLST8,EPGN
8_Summary	GO Biological Processes	GO:0034330	cell junction organization	-7.59191	-4.35077	88/696	375,402,1004,1020,1072,1134,1201,1366,1445,1500,1739,1742,1821,1826,2039,2066,2316,2555,2895,3553,3586,3691,4038,4204,4641,4649,4915,4916,4976,5010,5300,5800,5864,6376,6615,6910,7040,7057,7082,7122,7143,8828,8831,8851,8927,9344,9722,9723,9758,10052,10211,10395,10979,11170,22859,22899,22941,23024,23114,23316,23332,26059,26585,27286,27445,29882,51150,51208,51804,55638,55765,57502,64084,79977,79987,…	ARF1,ARL2,CDH6,CDK5,CFL1,CHRNA1,CLN3,CLDN7,CSK,CTNND1,DLG1,DLG4,DRP2,DSCAM,DMTN,ERBB4,FLNA,GABRA2,GRID2,IL1B,IL10,ITGB4,LRP4,MECP2,MYO1C,MYO9A,NTRK2,NTRK3,OPA1,CLDN11,PIN1,PTPRO,RAB3A,CX3CL1,SNAI1,TBX5,TGFB1,THBS1,TJP1,CLDN5,TNR,NRP2,SYNGAP1,CDK5R1,BSN,TAOK2,NOS1AP,SEMA3E,FRMPD4,GJC1,FLOT1,DLC1,FERMT2,FAM107A,ADGRL1,ARHGEF15,SHANK2,PDZRN3,NFASC,CUX2,CLASP1,ERC2,GREM1,SRPX2,PCLO,ANAPC2,SDF4,CLDN18…
8_Member	GO Biological Processes	GO:0034330	cell junction organization	-7.59191	-4.35077	88/696	375,402,1004,1020,1072,1134,1201,1366,1445,1500,1739,1742,1821,1826,2039,2066,2316,2555,2895,3553,3586,3691,4038,4204,4641,4649,4915,4916,4976,5010,5300,5800,5864,6376,6615,6910,7040,7057,7082,7122,7143,8828,8831,8851,8927,9344,9722,9723,9758,10052,10211,10395,10979,11170,22859,22899,22941,23024,23114,23316,23332,26059,26585,27286,27445,29882,51150,51208,51804,55638,55765,57502,64084,79977,79987,…	ARF1,ARL2,CDH6,CDK5,CFL1,CHRNA1,CLN3,CLDN7,CSK,CTNND1,DLG1,DLG4,DRP2,DSCAM,DMTN,ERBB4,FLNA,GABRA2,GRID2,IL1B,IL10,ITGB4,LRP4,MECP2,MYO1C,MYO9A,NTRK2,NTRK3,OPA1,CLDN11,PIN1,PTPRO,RAB3A,CX3CL1,SNAI1,TBX5,TGFB1,THBS1,TJP1,CLDN5,TNR,NRP2,SYNGAP1,CDK5R1,BSN,TAOK2,NOS1AP,SEMA3E,FRMPD4,GJC1,FLOT1,DLC1,FERMT2,FAM107A,ADGRL1,ARHGEF15,SHANK2,PDZRN3,NFASC,CUX2,CLASP1,ERC2,GREM1,SRPX2,PCLO,ANAPC2,SDF4,CLDN18…
8_Member	GO Biological Processes	GO:0034329	cell junction assembly	-4.78521	-2.44178	53/421	402,1004,1020,1366,1500,1739,1826,2039,2066,2555,2895,3553,3691,4038,4204,4641,4649,4915,4916,5010,5800,6615,6910,7057,7082,7122,8927,9344,10052,10211,10395,10979,11170,22941,23316,23332,26585,27286,27445,51208,51804,57502,64084,79977,83700,84623,84694,84885,90952,91862,143162,149461,375790	ARL2,CDH6,CDK5,CLDN7,CTNND1,DLG1,DSCAM,DMTN,ERBB4,GABRA2,GRID2,IL1B,ITGB4,LRP4,MECP2,MYO1C,MYO9A,NTRK2,NTRK3,CLDN11,PTPRO,SNAI1,TBX5,THBS1,TJP1,CLDN5,BSN,TAOK2,GJC1,FLOT1,DLC1,FERMT2,FAM107A,SHANK2,CUX2,CLASP1,GREM1,SRPX2,PCLO,CLDN18,SIX4,NLGN4X,CLSTN2,GRHL2,JAM3,KIRREL3,GJA10,ZDHHC12,ESAM,MARVELD3,FRMPD2,CLDN19,AGRN
8_Member	GO Biological Processes	GO:0050808	synapse organization	-4.64279	-2.35562	53/426	375,1020,1072,1134,1201,1739,1742,1821,1826,2066,2316,2555,2895,3586,4038,4204,4915,4916,4976,5300,5800,5864,6376,7143,8828,8831,8851,8927,9722,9723,9758,22859,22899,22941,23024,23114,23316,26059,27286,27445,29882,51150,51804,55638,57502,64084,81926,84623,84694,84885,85461,345651,375790	ARF1,CDK5,CFL1,CHRNA1,CLN3,DLG1,DLG4,DRP2,DSCAM,ERBB4,FLNA,GABRA2,GRID2,IL10,LRP4,MECP2,NTRK2,NTRK3,OPA1,PIN1,PTPRO,RAB3A,CX3CL1,TNR,NRP2,SYNGAP1,CDK5R1,BSN,NOS1AP,SEMA3E,FRMPD4,ADGRL1,ARHGEF15,SHANK2,PDZRN3,NFASC,CUX2,ERC2,SRPX2,PCLO,ANAPC2,SDF4,SIX4,SYBU,NLGN4X,CLSTN2,ABHD17A,KIRREL3,GJA10,ZDHHC12,TANC1,ACTBL2,AGRN
9_Summary	GO Biological Processes	GO:0002443	leukocyte mediated immunity	-7.43686	-4.25205	63/443	326,716,730,867,910,911,913,970,975,1191,1653,1776,2013,2529,2794,3002,3004,3105,3106,3109,3113,3122,3133,3135,3263,3497,3500,3502,3553,3586,3665,3718,5551,5590,5880,6813,7040,7186,8772,9466,9984,10383,10417,10538,11151,23207,27040,28394,28412,28423,28426,28444,28450,28464,28468,28473,50943,54210,54440,135250,148022,201294,100141515,5585,5971,7128,80149,84695,354,2865,3448,4064,4189,4242,4853,876…	AIRE,C1S,C7,CBL,CD1B,CD1C,CD1E,CD70,CD81,CLU,DDX1,DNASE1L3,EMP2,FUT7,GNL1,GZMB,GZMM,HLA-A,HLA-B,HLA-DMB,HLA-DPA1,HLA-DRA,HLA-E,HLA-G,HPX,IGHE,IGHG1,IGHG3,IL1B,IL10,IRF7,JAK3,PRF1,PRKCZ,RAC2,STXBP2,TGFB1,TRAF2,FADD,IL27RA,THOC1,TUBB4B,SPON2,BATF,CORO1A,PLEKHM2,LAT,IGHV4-39,IGHV3-66,IGHV3-49,IGHV3-43,IGHV3-21,IGHV3-11,IGHV1-58,IGHV1-18,IGHV1-3,FOXP3,TREM1,SASH3,RAET1E,TICAM1,UNC13D,C17orf99,PKN1,RE…
9_Member	GO Biological Processes	GO:0002443	leukocyte mediated immunity	-7.43686	-4.25205	63/443	326,716,730,867,910,911,913,970,975,1191,1653,1776,2013,2529,2794,3002,3004,3105,3106,3109,3113,3122,3133,3135,3263,3497,3500,3502,3553,3586,3665,3718,5551,5590,5880,6813,7040,7186,8772,9466,9984,10383,10417,10538,11151,23207,27040,28394,28412,28423,28426,28444,28450,28464,28468,28473,50943,54210,54440,135250,148022,201294,100141515	AIRE,C1S,C7,CBL,CD1B,CD1C,CD1E,CD70,CD81,CLU,DDX1,DNASE1L3,EMP2,FUT7,GNL1,GZMB,GZMM,HLA-A,HLA-B,HLA-DMB,HLA-DPA1,HLA-DRA,HLA-E,HLA-G,HPX,IGHE,IGHG1,IGHG3,IL1B,IL10,IRF7,JAK3,PRF1,PRKCZ,RAC2,STXBP2,TGFB1,TRAF2,FADD,IL27RA,THOC1,TUBB4B,SPON2,BATF,CORO1A,PLEKHM2,LAT,IGHV4-39,IGHV3-66,IGHV3-49,IGHV3-43,IGHV3-21,IGHV3-11,IGHV1-58,IGHV1-18,IGHV1-3,FOXP3,TREM1,SASH3,RAET1E,TICAM1,UNC13D,C17orf99
9_Member	GO Biological Processes	GO:0002460	adaptive immune response based on somatic recombination of immune receptors built from immunoglobulin superfamily domains	-7.32162	-4.16485	54/358	326,716,730,910,911,913,970,975,1191,2013,2529,2794,3004,3105,3106,3109,3113,3122,3133,3135,3263,3497,3500,3502,3553,3586,3665,3718,5551,5585,5590,5971,7040,7128,7186,8772,9466,9984,10538,28394,28412,28423,28426,28444,28450,28464,28468,28473,50943,54440,80149,84695,201294,100141515	AIRE,C1S,C7,CD1B,CD1C,CD1E,CD70,CD81,CLU,EMP2,FUT7,GNL1,GZMM,HLA-A,HLA-B,HLA-DMB,HLA-DPA1,HLA-DRA,HLA-E,HLA-G,HPX,IGHE,IGHG1,IGHG3,IL1B,IL10,IRF7,JAK3,PRF1,PKN1,PRKCZ,RELB,TGFB1,TNFAIP3,TRAF2,FADD,IL27RA,THOC1,BATF,IGHV4-39,IGHV3-66,IGHV3-49,IGHV3-43,IGHV3-21,IGHV3-11,IGHV1-58,IGHV1-18,IGHV1-3,FOXP3,SASH3,ZC3H12A,LOXL3,UNC13D,C17orf99
9_Member	GO Biological Processes	GO:0002449	lymphocyte mediated immunity	-7.21429	-4.10867	53/351	326,716,730,910,911,913,970,975,1191,2013,2529,2794,3002,3004,3105,3106,3109,3113,3122,3133,3135,3263,3497,3500,3502,3553,3586,3665,5551,5590,7040,7186,8772,9466,9984,10383,10538,11151,23207,28394,28412,28423,28426,28444,28450,28464,28468,28473,50943,54440,135250,201294,100141515	AIRE,C1S,C7,CD1B,CD1C,CD1E,CD70,CD81,CLU,EMP2,FUT7,GNL1,GZMB,GZMM,HLA-A,HLA-B,HLA-DMB,HLA-DPA1,HLA-DRA,HLA-E,HLA-G,HPX,IGHE,IGHG1,IGHG3,IL1B,IL10,IRF7,PRF1,PRKCZ,TGFB1,TRAF2,FADD,IL27RA,THOC1,TUBB4B,BATF,CORO1A,PLEKHM2,IGHV4-39,IGHV3-66,IGHV3-49,IGHV3-43,IGHV3-21,IGHV3-11,IGHV1-58,IGHV1-18,IGHV1-3,FOXP3,SASH3,RAET1E,UNC13D,C17orf99
9_Member	GO Biological Processes	GO:0002252	immune effector process	-6.55102	-3.58807	81/658	326,354,716,730,867,910,911,913,970,975,1191,1653,1776,2013,2529,2794,2865,3002,3004,3105,3106,3109,3113,3122,3133,3135,3263,3448,3497,3500,3502,3553,3586,3665,3718,4064,4189,4242,4853,5551,5585,5590,5880,5971,6813,7040,7186,8764,8772,9466,9984,10383,10417,10538,11151,22904,23207,27040,28394,28412,28423,28426,28444,28450,28464,28468,28473,50943,54210,54440,55765,79415,80149,84695,90342,114770,135…	AIRE,KLK3,C1S,C7,CBL,CD1B,CD1C,CD1E,CD70,CD81,CLU,DDX1,DNASE1L3,EMP2,FUT7,GNL1,FFAR3,GZMB,GZMM,HLA-A,HLA-B,HLA-DMB,HLA-DPA1,HLA-DRA,HLA-E,HLA-G,HPX,IFNA14,IGHE,IGHG1,IGHG3,IL1B,IL10,IRF7,JAK3,CD180,DNAJB9,MFNG,NOTCH2,PRF1,PKN1,PRKCZ,RAC2,RELB,STXBP2,TGFB1,TRAF2,TNFRSF14,FADD,IL27RA,THOC1,TUBB4B,SPON2,BATF,CORO1A,SBNO2,PLEKHM2,LAT,IGHV4-39,IGHV3-66,IGHV3-49,IGHV3-43,IGHV3-21,IGHV3-11,IGHV1-58,IGHV…
9_Member	GO Biological Processes	GO:0002250	adaptive immune response	-5.305	-2.73148	83/730	246,326,716,730,910,911,913,924,927,970,975,1191,1445,2013,2529,2794,3004,3105,3106,3107,3109,3113,3122,3133,3135,3263,3448,3497,3500,3502,3553,3586,3665,3718,5133,5551,5585,5590,5971,6494,7040,7128,7186,7535,8764,8772,9466,9984,10538,11069,27040,28394,28412,28423,28426,28444,28450,28464,28468,28473,28584,28603,28619,28646,28670,28671,28673,28796,28803,28804,28825,30835,50943,54210,54440,54923,64…	ALOX15,AIRE,C1S,C7,CD1B,CD1C,CD1E,CD7,CD8B2,CD70,CD81,CLU,CSK,EMP2,FUT7,GNL1,GZMM,HLA-A,HLA-B,HLA-C,HLA-DMB,HLA-DPA1,HLA-DRA,HLA-E,HLA-G,HPX,IFNA14,IGHE,IGHG1,IGHG3,IL1B,IL10,IRF7,JAK3,PDCD1,PRF1,PKN1,PRKCZ,RELB,SIPA1,TGFB1,TNFAIP3,TRAF2,ZAP70,TNFRSF14,FADD,IL27RA,THOC1,BATF,RAPGEF4,LAT,IGHV4-39,IGHV3-66,IGHV3-49,IGHV3-43,IGHV3-21,IGHV3-11,IGHV1-58,IGHV1-18,IGHV1-3,TRBV10-2,TRBV6-4,TRBV3-1,TRAV36…
9_Member	GO Biological Processes	GO:0019724	B cell mediated immunity	-4.31074	-2.13169	31/210	716,730,970,975,1191,3109,3113,3122,3133,3135,3263,3497,3500,3502,3586,3665,7040,9466,9984,10538,28394,28412,28423,28426,28444,28450,28464,28468,28473,50943,100141515	C1S,C7,CD70,CD81,CLU,HLA-DMB,HLA-DPA1,HLA-DRA,HLA-E,HLA-G,HPX,IGHE,IGHG1,IGHG3,IL10,IRF7,TGFB1,IL27RA,THOC1,BATF,IGHV4-39,IGHV3-66,IGHV3-49,IGHV3-43,IGHV3-21,IGHV3-11,IGHV1-58,IGHV1-18,IGHV1-3,FOXP3,C17orf99
9_Member	GO Biological Processes	GO:0008037	cell recognition	-4.07368	-1.97269	32/226	682,975,1739,1826,1949,2352,3497,3500,3502,5551,7455,7852,8851,10417,11151,23210,28394,28412,28423,28426,28444,28450,28464,28468,28473,30815,30835,50863,63923,84665,203074,375033	BSG,CD81,DLG1,DSCAM,EFNB3,FOLR3,IGHE,IGHG1,IGHG3,PRF1,ZAN,CXCR4,CDK5R1,SPON2,CORO1A,JMJD6,IGHV4-39,IGHV3-66,IGHV3-49,IGHV3-43,IGHV3-21,IGHV3-11,IGHV1-58,IGHV1-18,IGHV1-3,ST6GALNAC6,CD209,NTM,TNN,MYPN,PRSS55,PEAR1
9_Member	GO Biological Processes	GO:0042113	B cell activation	-3.91792	-1.88696	42/334	472,572,581,970,975,1026,1316,3398,3448,3497,3500,3502,3586,3718,4064,4189,4242,4853,5585,7040,7128,7535,9466,9734,9984,10538,28394,28412,28423,28426,28444,28450,28464,28468,28473,50943,51293,54440,64421,79155,148022,100141515	ATM,BAD,BAX,CD70,CD81,CDKN1A,KLF6,ID2,IFNA14,IGHE,IGHG1,IGHG3,IL10,JAK3,CD180,DNAJB9,MFNG,NOTCH2,PKN1,TGFB1,TNFAIP3,ZAP70,IL27RA,HDAC9,THOC1,BATF,IGHV4-39,IGHV3-66,IGHV3-49,IGHV3-43,IGHV3-21,IGHV3-11,IGHV1-58,IGHV1-18,IGHV1-3,FOXP3,CD320,SASH3,DCLRE1C,TNIP2,TICAM1,C17orf99
9_Member	GO Biological Processes	GO:0016064	immunoglobulin mediated immune response	-3.67163	-1.71897	29/207	716,730,975,1191,3109,3113,3122,3133,3263,3497,3500,3502,3586,3665,7040,9466,9984,10538,28394,28412,28423,28426,28444,28450,28464,28468,28473,50943,100141515	C1S,C7,CD81,CLU,HLA-DMB,HLA-DPA1,HLA-DRA,HLA-E,HPX,IGHE,IGHG1,IGHG3,IL10,IRF7,TGFB1,IL27RA,THOC1,BATF,IGHV4-39,IGHV3-66,IGHV3-49,IGHV3-43,IGHV3-21,IGHV3-11,IGHV1-58,IGHV1-18,IGHV1-3,FOXP3,C17orf99
9_Member	GO Biological Processes	GO:0050864	regulation of B cell activation	-3.63516	-1.68924	28/198	472,572,975,1026,3398,3497,3500,3502,3586,5585,7040,7128,9466,9984,28394,28412,28423,28426,28444,28450,28464,28468,28473,50943,51293,54440,79155,148022	ATM,BAD,CD81,CDKN1A,ID2,IGHE,IGHG1,IGHG3,IL10,PKN1,TGFB1,TNFAIP3,IL27RA,THOC1,IGHV4-39,IGHV3-66,IGHV3-49,IGHV3-43,IGHV3-21,IGHV3-11,IGHV1-58,IGHV1-18,IGHV1-3,FOXP3,CD320,SASH3,TNIP2,TICAM1
9_Member	GO Biological Processes	GO:0050871	positive regulation of B cell activation	-2.75048	-1.10891	21/152	572,975,1026,3497,3500,3502,3586,7040,28394,28412,28423,28426,28444,28450,28464,28468,28473,51293,54440,79155,148022	BAD,CD81,CDKN1A,IGHE,IGHG1,IGHG3,IL10,TGFB1,IGHV4-39,IGHV3-66,IGHV3-49,IGHV3-43,IGHV3-21,IGHV3-11,IGHV1-58,IGHV1-18,IGHV1-3,CD320,SASH3,TNIP2,TICAM1
9_Member	GO Biological Processes	GO:0099024	plasma membrane invagination	-2.59883	-1.01245	19/136	246,375,3497,3500,3502,5880,7057,28394,28412,28423,28426,28444,28450,28464,28468,28473,54784,114786,343702	ALOX15,ARF1,IGHE,IGHG1,IGHG3,RAC2,THBS1,IGHV4-39,IGHV3-66,IGHV3-49,IGHV3-43,IGHV3-21,IGHV3-11,IGHV1-58,IGHV1-18,IGHV1-3,ALKBH4,XKR4,XKR7
9_Member	GO Biological Processes	GO:0006909	phagocytosis	-2.57418	-0.996476	35/309	246,558,1089,1201,1265,1445,2621,3385,3497,3500,3502,3553,5880,7057,7301,9370,10417,10960,11151,22841,23210,28394,28412,28423,28426,28444,28450,28464,28468,28473,90342,114786,201294,343702,375033	ALOX15,AXL,CEACAM4,CLN3,CNN2,CSK,GAS6,ICAM3,IGHE,IGHG1,IGHG3,IL1B,RAC2,THBS1,TYRO3,ADIPOQ,SPON2,LMAN2,CORO1A,RAB11FIP2,JMJD6,IGHV4-39,IGHV3-66,IGHV3-49,IGHV3-43,IGHV3-21,IGHV3-11,IGHV1-58,IGHV1-18,IGHV1-3,FER1L5,XKR4,UNC13D,XKR7,PEAR1
9_Member	GO Biological Processes	GO:0006910	phagocytosis, recognition	-2.46035	-0.929382	15/100	3497,3500,3502,10417,23210,28394,28412,28423,28426,28444,28450,28464,28468,28473,375033	IGHE,IGHG1,IGHG3,SPON2,JMJD6,IGHV4-39,IGHV3-66,IGHV3-49,IGHV3-43,IGHV3-21,IGHV3-11,IGHV1-58,IGHV1-18,IGHV1-3,PEAR1
9_Member	GO Biological Processes	GO:0002455	humoral immune response mediated by circulating immunoglobulin	-2.4099	-0.899655	17/121	716,730,975,1191,3263,3497,3500,3502,28394,28412,28423,28426,28444,28450,28464,28468,28473	C1S,C7,CD81,CLU,HPX,IGHE,IGHG1,IGHG3,IGHV4-39,IGHV3-66,IGHV3-49,IGHV3-43,IGHV3-21,IGHV3-11,IGHV1-58,IGHV1-18,IGHV1-3
9_Member	GO Biological Processes	GO:0006959	humoral immune response	-2.35152	-0.856323	35/319	326,354,716,730,975,1191,3105,3133,3263,3448,3497,3500,3502,3553,4853,5133,5196,5197,6170,6280,10417,10578,28394,28412,28423,28426,28444,28450,28464,28468,28473,54210,60343,85236,117285	AIRE,KLK3,C1S,C7,CD81,CLU,HLA-A,HLA-E,HPX,IFNA14,IGHE,IGHG1,IGHG3,IL1B,NOTCH2,PDCD1,PF4,PF4V1,RPL39,S100A9,SPON2,GNLY,IGHV4-39,IGHV3-66,IGHV3-49,IGHV3-43,IGHV3-21,IGHV3-11,IGHV1-58,IGHV1-18,IGHV1-3,TREM1,FAM3A,H2BC12,DEFB118
9_Member	GO Biological Processes	GO:0010324	membrane invagination	-2.32015	-0.840634	19/144	246,375,3497,3500,3502,5880,7057,28394,28412,28423,28426,28444,28450,28464,28468,28473,54784,114786,343702	ALOX15,ARF1,IGHE,IGHG1,IGHG3,RAC2,THBS1,IGHV4-39,IGHV3-66,IGHV3-49,IGHV3-43,IGHV3-21,IGHV3-11,IGHV1-58,IGHV1-18,IGHV1-3,ALKBH4,XKR4,XKR7
9_Member	GO Biological Processes	GO:0006911	phagocytosis, engulfment	-2.19566	-0.764694	17/127	246,3497,3500,3502,5880,7057,28394,28412,28423,28426,28444,28450,28464,28468,28473,114786,343702	ALOX15,IGHE,IGHG1,IGHG3,RAC2,THBS1,IGHV4-39,IGHV3-66,IGHV3-49,IGHV3-43,IGHV3-21,IGHV3-11,IGHV1-58,IGHV1-18,IGHV1-3,XKR4,XKR7
9_Member	GO Biological Processes	GO:0006958	complement activation, classical pathway	-2.14461	-0.729898	15/108	716,730,1191,3497,3500,3502,28394,28412,28423,28426,28444,28450,28464,28468,28473	C1S,C7,CLU,IGHE,IGHG1,IGHG3,IGHV4-39,IGHV3-66,IGHV3-49,IGHV3-43,IGHV3-21,IGHV3-11,IGHV1-58,IGHV1-18,IGHV1-3
10_Summary	GO Biological Processes	GO:0044057	regulation of system process	-7.25007	-4.11963	76/581	133,153,274,477,481,489,808,1193,1582,1739,1742,1839,1889,1910,2013,2316,2548,2621,2852,2911,3358,3586,3625,3762,4000,4204,4544,4635,4760,4846,4856,4881,4923,5300,5350,5590,5800,6262,6324,6455,6804,6910,6915,7125,7135,7143,7376,8530,8913,9228,9368,9370,9451,9699,9722,10052,10345,10398,11149,11280,11343,22839,22999,23316,26164,55800,56729,56853,57502,79041,80149,81285,84676,497189,729993,100506013…	ADM,ADRB1,BIN1,ATP1A2,ATP1B1,ATP2A3,CALM3,CLIC2,CYP8B1,DLG1,DLG4,HBEGF,ECE1,EDNRB,EMP2,FLNA,GAA,GAS6,GPER1,GRM1,HTR2C,IL10,INHBB,KCNJ5,LMNA,MECP2,MTNR1B,MYL4,NEUROD1,NOS3,CCN3,NPR1,NTSR1,PIN1,PLN,PRKCZ,PTPRO,RYR2,SCN1B,SH3GL1,STX1A,TBX5,TBXA2R,TNNC2,TNNI1,TNR,NR1H2,CST7,CACNA1G,DLGAP2,SLC9A3R1,ADIPOQ,EIF2AK3,RIMS2,NOS1AP,GJC1,TRDN,MYL9,BVES,SCN11A,MGLL,DLGAP4,RIMS1,CUX2,MTG2,SCN3B,RETN,CELF4,NLGN…
10_Member	GO Biological Processes	GO:0044057	regulation of system process	-7.25007	-4.11963	76/581	133,153,274,477,481,489,808,1193,1582,1739,1742,1839,1889,1910,2013,2316,2548,2621,2852,2911,3358,3586,3625,3762,4000,4204,4544,4635,4760,4846,4856,4881,4923,5300,5350,5590,5800,6262,6324,6455,6804,6910,6915,7125,7135,7143,7376,8530,8913,9228,9368,9370,9451,9699,9722,10052,10345,10398,11149,11280,11343,22839,22999,23316,26164,55800,56729,56853,57502,79041,80149,81285,84676,497189,729993,100506013	ADM,ADRB1,BIN1,ATP1A2,ATP1B1,ATP2A3,CALM3,CLIC2,CYP8B1,DLG1,DLG4,HBEGF,ECE1,EDNRB,EMP2,FLNA,GAA,GAS6,GPER1,GRM1,HTR2C,IL10,INHBB,KCNJ5,LMNA,MECP2,MTNR1B,MYL4,NEUROD1,NOS3,CCN3,NPR1,NTSR1,PIN1,PLN,PRKCZ,PTPRO,RYR2,SCN1B,SH3GL1,STX1A,TBX5,TBXA2R,TNNC2,TNNI1,TNR,NR1H2,CST7,CACNA1G,DLGAP2,SLC9A3R1,ADIPOQ,EIF2AK3,RIMS2,NOS1AP,GJC1,TRDN,MYL9,BVES,SCN11A,MGLL,DLGAP4,RIMS1,CUX2,MTG2,SCN3B,RETN,CELF4,NLGN…
10_Member	GO Biological Processes	GO:0042391	regulation of membrane potential	-5.66152	-2.98378	57/434	153,215,239,274,477,481,572,581,598,706,808,1020,1080,1134,1201,1258,1739,1742,2316,2555,2767,2852,2895,2911,3745,3762,4204,4544,4915,4923,5350,5590,6262,6324,6455,6804,6910,8001,8645,8913,9127,9699,9722,10052,10345,11149,11280,22999,23316,55669,55800,56853,57502,83959,149461,259232,642938	ADRB1,ABCD1,ALOX12,BIN1,ATP1A2,ATP1B1,BAD,BAX,BCL2L1,TSPO,CALM3,CDK5,CFTR,CHRNA1,CLN3,CNGB1,DLG1,DLG4,FLNA,GABRA2,GNA11,GPER1,GRID2,GRM1,KCNB1,KCNJ5,MECP2,MTNR1B,NTRK2,NTSR1,PLN,PRKCZ,RYR2,SCN1B,SH3GL1,STX1A,TBX5,GLRA3,KCNK5,CACNA1G,P2RX6,RIMS2,NOS1AP,GJC1,TRDN,BVES,SCN11A,RIMS1,CUX2,MFN1,SCN3B,CELF4,NLGN4X,SLC4A11,CLDN19,NALCN,INSYN2A
10_Member	GO Biological Processes	GO:0003013	circulatory system process	-5.54677	-2.90523	72/598	20,133,153,274,354,477,481,489,680,808,1193,1727,1739,1839,1889,1910,2013,2316,2548,2621,2852,2865,2876,3398,3762,4036,4204,4544,4635,4846,4881,4923,5138,5350,5468,5608,5800,6262,6324,6513,6515,6567,6910,6915,7040,7082,7122,7135,7852,8529,8913,9353,9368,9370,9376,9722,10052,10257,10345,10979,11149,11156,11188,11309,55800,79041,79924,79987,80149,81285,89797,100506013	ABCA2,ADM,ADRB1,BIN1,KLK3,ATP1A2,ATP1B1,ATP2A3,BRS3,CALM3,CLIC2,CYB5R3,DLG1,HBEGF,ECE1,EDNRB,EMP2,FLNA,GAA,GAS6,GPER1,FFAR3,GPX1,ID2,KCNJ5,LRP2,MECP2,MTNR1B,MYL4,NOS3,NPR1,NTSR1,PDE2A,PLN,PPARG,MAP2K6,PTPRO,RYR2,SCN1B,SLC2A1,SLC2A3,SLC16A2,TBX5,TBXA2R,TGFB1,TJP1,CLDN5,TNNI1,CXCR4,CYP4F2,CACNA1G,SLIT2,SLC9A3R1,ADIPOQ,SLC22A8,NOS1AP,GJC1,ABCC4,TRDN,FERMT2,BVES,PTP4A3,NISCH,SLCO2B1,SCN3B,TMEM38A,ADM…
10_Member	GO Biological Processes	GO:0008015	blood circulation	-4.91946	-2.49577	62/513	133,153,274,354,477,481,489,680,808,1193,1727,1739,1839,1889,1910,2013,2316,2548,2621,2852,2865,2876,3398,3762,4204,4544,4635,4846,4881,4923,5138,5350,5468,5608,5800,6262,6324,6910,6915,7040,7082,7122,7135,7852,8529,8913,9353,9370,9722,10052,10345,10979,11149,11156,11188,55800,79041,79924,80149,81285,89797,100506013	ADM,ADRB1,BIN1,KLK3,ATP1A2,ATP1B1,ATP2A3,BRS3,CALM3,CLIC2,CYB5R3,DLG1,HBEGF,ECE1,EDNRB,EMP2,FLNA,GAA,GAS6,GPER1,FFAR3,GPX1,ID2,KCNJ5,MECP2,MTNR1B,MYL4,NOS3,NPR1,NTSR1,PDE2A,PLN,PPARG,MAP2K6,PTPRO,RYR2,SCN1B,TBX5,TBXA2R,TGFB1,TJP1,CLDN5,TNNI1,CXCR4,CYP4F2,CACNA1G,SLIT2,ADIPOQ,NOS1AP,GJC1,TRDN,FERMT2,BVES,PTP4A3,NISCH,SCN3B,TMEM38A,ADM2,ZC3H12A,OR51E2,NAV2,APELA
10_Member	GO Biological Processes	GO:0001508	action potential	-4.36759	-2.17401	23/134	274,477,481,808,1134,1201,1739,2316,2767,2852,3745,3762,4544,4915,4923,6262,6324,8913,9722,10052,11280,55800,149461	BIN1,ATP1A2,ATP1B1,CALM3,CHRNA1,CLN3,DLG1,FLNA,GNA11,GPER1,KCNB1,KCNJ5,MTNR1B,NTRK2,NTSR1,RYR2,SCN1B,CACNA1G,NOS1AP,GJC1,SCN11A,SCN3B,CLDN19
10_Member	GO Biological Processes	GO:0035637	multicellular organismal signaling	-3.95232	-1.90489	25/161	274,477,481,489,808,1134,2316,2852,3762,4544,4915,5350,6262,6324,6910,7143,8913,10052,10345,11280,23114,55800,83700,146183,149461	BIN1,ATP1A2,ATP1B1,ATP2A3,CALM3,CHRNA1,FLNA,GPER1,KCNJ5,MTNR1B,NTRK2,PLN,RYR2,SCN1B,TBX5,TNR,CACNA1G,GJC1,TRDN,SCN11A,NFASC,SCN3B,JAM3,OTOA,CLDN19
10_Member	GO Biological Processes	GO:0060048	cardiac muscle contraction	-3.76652	-1.77111	22/137	274,477,481,808,1193,1739,2316,2548,3762,4635,5350,5608,6262,6324,7135,7852,8913,9722,10052,55800,79041,80149	BIN1,ATP1A2,ATP1B1,CALM3,CLIC2,DLG1,FLNA,GAA,KCNJ5,MYL4,PLN,MAP2K6,RYR2,SCN1B,TNNI1,CXCR4,CACNA1G,NOS1AP,GJC1,SCN3B,TMEM38A,ZC3H12A
10_Member	GO Biological Processes	GO:0030048	actin filament-based movement	-3.36635	-1.52789	20/127	81,274,477,1739,2013,2316,3762,4641,4648,5350,6262,6324,8913,9722,10052,10630,25777,55800,140465,644150	ACTN4,BIN1,ATP1A2,DLG1,EMP2,FLNA,KCNJ5,MYO1C,MYO7B,PLN,RYR2,SCN1B,CACNA1G,NOS1AP,GJC1,PDPN,SUN2,SCN3B,MYL6B,WIPF3
10_Member	GO Biological Processes	GO:0006941	striated muscle contraction	-3.23101	-1.43931	25/179	274,477,481,808,1134,1193,1739,2316,2548,3762,4635,5350,5608,6262,6324,7125,7135,7852,8913,9722,10052,55800,79041,80149,126306	BIN1,ATP1A2,ATP1B1,CALM3,CHRNA1,CLIC2,DLG1,FLNA,GAA,KCNJ5,MYL4,PLN,MAP2K6,RYR2,SCN1B,TNNC2,TNNI1,CXCR4,CACNA1G,NOS1AP,GJC1,SCN3B,TMEM38A,ZC3H12A,JSRP1
10_Member	GO Biological Processes	GO:0060047	heart contraction	-3.19199	-1.41202	31/242	133,153,274,477,481,489,808,1193,1739,1839,2316,2548,2876,3762,4635,5350,5608,6262,6324,6910,7135,7852,8913,9722,10052,10345,11149,55800,79041,80149,100506013	ADM,ADRB1,BIN1,ATP1A2,ATP1B1,ATP2A3,CALM3,CLIC2,DLG1,HBEGF,FLNA,GAA,GPX1,KCNJ5,MYL4,PLN,MAP2K6,RYR2,SCN1B,TBX5,TNNI1,CXCR4,CACNA1G,NOS1AP,GJC1,TRDN,BVES,SCN3B,TMEM38A,ZC3H12A,APELA
10_Member	GO Biological Processes	GO:0086065	cell communication involved in cardiac conduction	-3.15757	-1.39217	12/60	477,481,808,2316,3762,6262,6324,6910,8913,10052,10345,55800	ATP1A2,ATP1B1,CALM3,FLNA,KCNJ5,RYR2,SCN1B,TBX5,CACNA1G,GJC1,TRDN,SCN3B
10_Member	GO Biological Processes	GO:0008016	regulation of heart contraction	-2.97624	-1.26077	27/207	133,153,274,477,481,489,808,1193,1739,1839,2316,2548,3762,4635,5350,6262,6324,6910,8913,9722,10052,10345,11149,55800,79041,80149,100506013	ADM,ADRB1,BIN1,ATP1A2,ATP1B1,ATP2A3,CALM3,CLIC2,DLG1,HBEGF,FLNA,GAA,KCNJ5,MYL4,PLN,RYR2,SCN1B,TBX5,CACNA1G,NOS1AP,GJC1,TRDN,BVES,SCN3B,TMEM38A,ZC3H12A,APELA
10_Member	GO Biological Processes	GO:0003015	heart process	-2.90058	-1.22002	31/252	133,153,274,477,481,489,808,1193,1739,1839,2316,2548,2876,3762,4635,5350,5608,6262,6324,6910,7135,7852,8913,9722,10052,10345,11149,55800,79041,80149,100506013	ADM,ADRB1,BIN1,ATP1A2,ATP1B1,ATP2A3,CALM3,CLIC2,DLG1,HBEGF,FLNA,GAA,GPX1,KCNJ5,MYL4,PLN,MAP2K6,RYR2,SCN1B,TBX5,TNNI1,CXCR4,CACNA1G,NOS1AP,GJC1,TRDN,BVES,SCN3B,TMEM38A,ZC3H12A,APELA
10_Member	GO Biological Processes	GO:0086019	cell-cell signaling involved in cardiac conduction	-2.74472	-1.10563	8/34	2316,3762,6262,6324,6910,8913,10052,55800	FLNA,KCNJ5,RYR2,SCN1B,TBX5,CACNA1G,GJC1,SCN3B
10_Member	GO Biological Processes	GO:0086064	cell communication by electrical coupling involved in cardiac conduction	-2.72171	-1.09273	7/27	477,481,808,6262,6910,10052,10345	ATP1A2,ATP1B1,CALM3,RYR2,TBX5,GJC1,TRDN
10_Member	GO Biological Processes	GO:0086001	cardiac muscle cell action potential	-2.7117	-1.09037	13/76	274,477,481,808,1739,2316,3762,6262,6324,8913,9722,10052,55800	BIN1,ATP1A2,ATP1B1,CALM3,DLG1,FLNA,KCNJ5,RYR2,SCN1B,CACNA1G,NOS1AP,GJC1,SCN3B
10_Member	GO Biological Processes	GO:0019226	transmission of nerve impulse	-2.60711	-1.0178	12/69	1134,2852,4544,4915,6324,7143,8913,11280,23114,83700,146183,149461	CHRNA1,GPER1,MTNR1B,NTRK2,SCN1B,TNR,CACNA1G,SCN11A,NFASC,JAM3,OTOA,CLDN19
10_Member	GO Biological Processes	GO:0070252	actin-mediated cell contraction	-2.5906	-1.00799	15/97	274,477,1739,2013,2316,3762,5350,6262,6324,8913,9722,10052,10630,55800,140465	BIN1,ATP1A2,DLG1,EMP2,FLNA,KCNJ5,PLN,RYR2,SCN1B,CACNA1G,NOS1AP,GJC1,PDPN,SCN3B,MYL6B
10_Member	GO Biological Processes	GO:0061337	cardiac conduction	-2.503	-0.960329	15/99	274,477,481,489,808,2316,3762,5350,6262,6324,6910,8913,10052,10345,55800	BIN1,ATP1A2,ATP1B1,ATP2A3,CALM3,FLNA,KCNJ5,PLN,RYR2,SCN1B,TBX5,CACNA1G,GJC1,TRDN,SCN3B
10_Member	GO Biological Processes	GO:0006936	muscle contraction	-2.4888	-0.94978	38/347	274,477,481,800,808,1134,1193,1739,1910,2316,2548,2852,3762,4635,5350,5608,6262,6324,6525,6915,7125,7135,7852,8735,8913,9127,9722,10052,10345,10398,23213,55800,79041,80149,84676,126306,140465,497189	BIN1,ATP1A2,ATP1B1,CALD1,CALM3,CHRNA1,CLIC2,DLG1,EDNRB,FLNA,GAA,GPER1,KCNJ5,MYL4,PLN,MAP2K6,RYR2,SCN1B,SMTN,TBXA2R,TNNC2,TNNI1,CXCR4,MYH13,CACNA1G,P2RX6,NOS1AP,GJC1,TRDN,MYL9,SULF1,SCN3B,TMEM38A,ZC3H12A,TRIM63,JSRP1,MYL6B,TIFAB
10_Member	GO Biological Processes	GO:1903522	regulation of blood circulation	-2.47945	-0.942984	30/257	133,153,274,477,481,489,808,1193,1739,1839,1889,2316,2548,3762,4544,4635,5350,6262,6324,6910,6915,8913,9722,10052,10345,11149,55800,79041,80149,100506013	ADM,ADRB1,BIN1,ATP1A2,ATP1B1,ATP2A3,CALM3,CLIC2,DLG1,HBEGF,ECE1,FLNA,GAA,KCNJ5,MTNR1B,MYL4,PLN,RYR2,SCN1B,TBX5,TBXA2R,CACNA1G,NOS1AP,GJC1,TRDN,BVES,SCN3B,TMEM38A,ZC3H12A,APELA
10_Member	GO Biological Processes	GO:0086002	cardiac muscle cell action potential involved in contraction	-2.46242	-0.92954	10/54	274,1739,2316,3762,6262,6324,8913,9722,10052,55800	BIN1,DLG1,FLNA,KCNJ5,RYR2,SCN1B,CACNA1G,NOS1AP,GJC1,SCN3B
10_Member	GO Biological Processes	GO:0086003	cardiac muscle cell contraction	-2.39799	-0.890787	12/73	274,477,1739,2316,3762,5350,6262,6324,8913,9722,10052,55800	BIN1,ATP1A2,DLG1,FLNA,KCNJ5,PLN,RYR2,SCN1B,CACNA1G,NOS1AP,GJC1,SCN3B
10_Member	GO Biological Processes	GO:0086070	SA node cell to atrial cardiac muscle cell communication	-2.30103	-0.834901	4/11	6262,8913,10052,55800	RYR2,CACNA1G,GJC1,SCN3B
10_Member	GO Biological Processes	GO:0010644	cell communication by electrical coupling	-2.12275	-0.718505	7/34	477,481,808,6262,6910,10052,10345	ATP1A2,ATP1B1,CALM3,RYR2,TBX5,GJC1,TRDN
10_Member	GO Biological Processes	GO:0086014	atrial cardiac muscle cell action potential	-2.10032	-0.70084	5/19	2316,3762,6262,10052,55800	FLNA,KCNJ5,RYR2,GJC1,SCN3B
10_Member	GO Biological Processes	GO:0086026	atrial cardiac muscle cell to AV node cell signaling	-2.10032	-0.70084	5/19	2316,3762,6262,10052,55800	FLNA,KCNJ5,RYR2,GJC1,SCN3B
10_Member	GO Biological Processes	GO:0086066	atrial cardiac muscle cell to AV node cell communication	-2.10032	-0.70084	5/19	2316,3762,6262,10052,55800	FLNA,KCNJ5,RYR2,GJC1,SCN3B
11_Summary	GO Biological Processes	GO:0030029	actin filament-based process	-7.13568	-4.05354	96/799	81,246,274,375,396,477,800,1020,1072,1201,1265,1739,2013,2036,2037,2039,2195,2316,3762,3996,4641,4648,4853,4916,5350,5880,6262,6324,6376,6401,6525,7082,8851,8913,9124,9260,9266,9344,9353,9368,9722,9723,10052,10395,10630,10979,11113,11151,11155,11170,11188,22899,23242,23301,23332,25777,29780,50488,51676,51804,54566,54784,55740,55800,56776,57175,57381,57822,58529,64223,64236,64780,79585,79933,81873…	ACTN4,ALOX15,BIN1,ARF1,ARHGDIA,ATP1A2,CALD1,CDK5,CFL1,CLN3,CNN2,DLG1,EMP2,EPB41L1,EPB41L2,DMTN,FAT1,FLNA,KCNJ5,LLGL1,MYO1C,MYO7B,NOTCH2,NTRK3,PLN,RAC2,RYR2,SCN1B,CX3CL1,SELE,SMTN,TJP1,CDK5R1,CACNA1G,PDLIM1,PDLIM7,CYTH2,TAOK2,SLIT2,SLC9A3R1,NOS1AP,SEMA3E,GJC1,DLC1,PDPN,FERMT2,CIT,CORO1A,LDB3,FAM107A,NISCH,ARHGEF15,COBL,EHBP1,CLASP1,SUN2,PARVB,MINK1,ASB2,SIX4,EPB41L4B,ALKBH4,ENAH,SCN3B,FMN2,CORO1B,…
11_Member	GO Biological Processes	GO:0030029	actin filament-based process	-7.13568	-4.05354	96/799	81,246,274,375,396,477,800,1020,1072,1201,1265,1739,2013,2036,2037,2039,2195,2316,3762,3996,4641,4648,4853,4916,5350,5880,6262,6324,6376,6401,6525,7082,8851,8913,9124,9260,9266,9344,9353,9368,9722,9723,10052,10395,10630,10979,11113,11151,11155,11170,11188,22899,23242,23301,23332,25777,29780,50488,51676,51804,54566,54784,55740,55800,56776,57175,57381,57822,58529,64223,64236,64780,79585,79933,81873…	ACTN4,ALOX15,BIN1,ARF1,ARHGDIA,ATP1A2,CALD1,CDK5,CFL1,CLN3,CNN2,DLG1,EMP2,EPB41L1,EPB41L2,DMTN,FAT1,FLNA,KCNJ5,LLGL1,MYO1C,MYO7B,NOTCH2,NTRK3,PLN,RAC2,RYR2,SCN1B,CX3CL1,SELE,SMTN,TJP1,CDK5R1,CACNA1G,PDLIM1,PDLIM7,CYTH2,TAOK2,SLIT2,SLC9A3R1,NOS1AP,SEMA3E,GJC1,DLC1,PDPN,FERMT2,CIT,CORO1A,LDB3,FAM107A,NISCH,ARHGEF15,COBL,EHBP1,CLASP1,SUN2,PARVB,MINK1,ASB2,SIX4,EPB41L4B,ALKBH4,ENAH,SCN3B,FMN2,CORO1B,…
11_Member	GO Biological Processes	GO:0030036	actin cytoskeleton organization	-5.70241	-2.99473	83/713	81,246,274,375,396,800,1020,1072,1201,1265,1739,2013,2036,2037,2039,2195,2316,3996,4641,4648,4853,4916,5880,6376,6525,7082,8851,9124,9260,9266,9344,9353,9368,9722,9723,10395,10979,11113,11151,11155,11170,11188,22899,23242,23301,23332,29780,50488,51676,51804,54566,54784,55740,56776,57175,57381,57822,58529,64223,64236,64780,79585,79933,81873,83700,84168,84665,84952,89846,89848,90952,93627,128239,14…	ACTN4,ALOX15,BIN1,ARF1,ARHGDIA,CALD1,CDK5,CFL1,CLN3,CNN2,DLG1,EMP2,EPB41L1,EPB41L2,DMTN,FAT1,FLNA,LLGL1,MYO1C,MYO7B,NOTCH2,NTRK3,RAC2,CX3CL1,SMTN,TJP1,CDK5R1,PDLIM1,PDLIM7,CYTH2,TAOK2,SLIT2,SLC9A3R1,NOS1AP,SEMA3E,DLC1,FERMT2,CIT,CORO1A,LDB3,FAM107A,NISCH,ARHGEF15,COBL,EHBP1,CLASP1,PARVB,MINK1,ASB2,SIX4,EPB41L4B,ALKBH4,ENAH,FMN2,CORO1B,RHOJ,GRHL3,MYOZ1,MLST8,PDLIM2,MICAL1,CORO7,SYNPO2L,ARPC5L,JAM3…
11_Member	GO Biological Processes	GO:0051493	regulation of cytoskeleton organization	-4.78827	-2.44178	63/529	246,274,375,396,402,899,1020,1201,1739,2011,2039,2316,4204,4281,4641,4853,4916,5119,5563,5595,5880,6280,6376,7082,8045,8851,9344,9353,9723,10263,10300,10395,10460,10615,10979,11075,11151,11170,22899,23116,23187,23332,25999,26586,28964,57175,57822,64223,79929,79933,81873,83700,84952,89795,89848,90952,128239,171024,286527,348110,401236,653440,100287171	ALOX15,BIN1,ARF1,ARHGDIA,ARL2,CCNF,CDK5,CLN3,DLG1,MARK2,DMTN,FLNA,MECP2,MID1,MYO1C,NOTCH2,NTRK3,CHMP1A,PRKAA2,MAPK3,RAC2,S100A9,CX3CL1,TJP1,RASSF7,CDK5R1,TAOK2,SLIT2,SEMA3E,CDK2AP2,KATNB1,DLC1,TACC3,SPAG5,FERMT2,STMN2,CORO1A,FAM107A,ARHGEF15,TOGARAM1,PHLDB1,CLASP1,CLIP3,CKAP2,GIT1,CORO1B,GRHL3,MLST8,MAP6D1,SYNPO2L,ARPC5L,JAM3,CGNL1,NAV3,FCHSD1,ESAM,IQGAP3,SYNPO2,TMSB15B,ARPIN,STMND1,WASH6P,WASHC1
11_Member	GO Biological Processes	GO:1902905	positive regulation of supramolecular fiber organization	-3.96729	-1.9141	30/209	246,274,375,402,1191,1739,2316,2876,4204,4641,6376,8851,10300,10979,11075,11151,22899,23116,23332,28964,57175,64223,79933,81873,89795,89848,171024,348110,653440,100287171	ALOX15,BIN1,ARF1,ARL2,CLU,DLG1,FLNA,GPX1,MECP2,MYO1C,CX3CL1,CDK5R1,KATNB1,FERMT2,STMN2,CORO1A,ARHGEF15,TOGARAM1,CLASP1,GIT1,CORO1B,MLST8,SYNPO2L,ARPC5L,NAV3,FCHSD1,SYNPO2,ARPIN,WASH6P,WASHC1
11_Member	GO Biological Processes	GO:0051495	positive regulation of cytoskeleton organization	-3.7129	-1.73402	31/226	246,274,375,402,1020,1739,2316,4204,4641,4916,6376,8851,10300,10615,10979,11075,11151,22899,23116,23332,28964,57175,64223,79933,81873,89795,89848,171024,348110,653440,100287171	ALOX15,BIN1,ARF1,ARL2,CDK5,DLG1,FLNA,MECP2,MYO1C,NTRK3,CX3CL1,CDK5R1,KATNB1,SPAG5,FERMT2,STMN2,CORO1A,ARHGEF15,TOGARAM1,CLASP1,GIT1,CORO1B,MLST8,SYNPO2L,ARPC5L,NAV3,FCHSD1,SYNPO2,ARPIN,WASH6P,WASHC1
11_Member	GO Biological Processes	GO:0043254	regulation of protein-containing complex assembly	-3.16363	-1.39712	48/430	246,274,375,402,472,581,1191,1739,2039,4204,4641,5590,5864,6804,7040,7186,7376,8775,8851,9353,9636,10273,10979,11075,11151,23116,23176,23332,25999,28964,55612,57175,64223,80772,81620,81873,83700,89795,89848,90952,112476,148022,286430,286527,348110,440093,653440,100287171	ALOX15,BIN1,ARF1,ARL2,ATM,BAX,CLU,DLG1,DMTN,MECP2,MYO1C,PRKCZ,RAB3A,STX1A,TGFB1,TRAF2,NR1H2,NAPA,CDK5R1,SLIT2,ISG15,STUB1,FERMT2,STMN2,CORO1A,TOGARAM1,SEPTIN8,CLASP1,CLIP3,GIT1,FERMT1,CORO1B,MLST8,CPTP,CDT1,ARPC5L,JAM3,NAV3,FCHSD1,ESAM,PRRT2,TICAM1,NLRP2B,TMSB15B,ARPIN,H3-5,WASH6P,WASHC1
11_Member	GO Biological Processes	GO:0010638	positive regulation of organelle organization	-3.03885	-1.3094	54/505	246,274,375,402,472,572,581,1020,1739,1950,2316,2852,3002,3553,4204,4641,4916,4976,5329,5570,5595,6376,8697,8851,9001,9924,10300,10615,10979,11075,11151,11284,22899,23116,23332,28964,55124,57175,64223,65057,79933,81620,81873,89795,89848,112476,125170,143425,171024,202018,255324,348110,653440,100287171	ALOX15,BIN1,ARF1,ARL2,ATM,BAD,BAX,CDK5,DLG1,EGF,FLNA,GPER1,GZMB,IL1B,MECP2,MYO1C,NTRK3,OPA1,PLAUR,PKIB,MAPK3,CX3CL1,CDC23,CDK5R1,HAP1,PAN2,KATNB1,SPAG5,FERMT2,STMN2,CORO1A,PNKP,ARHGEF15,TOGARAM1,CLASP1,GIT1,PIWIL2,CORO1B,MLST8,ACD,SYNPO2L,CDT1,ARPC5L,NAV3,FCHSD1,PRRT2,MIEF2,SYT9,SYNPO2,TAPT1,EPGN,ARPIN,WASH6P,WASHC1
11_Member	GO Biological Processes	GO:0031334	positive regulation of protein-containing complex assembly	-2.99499	-1.27458	30/238	246,274,375,402,472,581,1191,1739,4204,4641,7040,7376,8851,9636,10273,10979,11151,23116,23332,28964,55612,57175,64223,81620,81873,89795,89848,348110,653440,100287171	ALOX15,BIN1,ARF1,ARL2,ATM,BAX,CLU,DLG1,MECP2,MYO1C,TGFB1,NR1H2,CDK5R1,ISG15,STUB1,FERMT2,CORO1A,TOGARAM1,CLASP1,GIT1,FERMT1,CORO1B,MLST8,CDT1,ARPC5L,NAV3,FCHSD1,ARPIN,WASH6P,WASHC1
11_Member	GO Biological Processes	GO:0032273	positive regulation of protein polymerization	-2.90109	-1.22002	20/138	246,274,375,402,1739,4204,4641,8851,11151,23116,23332,28964,57175,64223,81873,89795,89848,348110,653440,100287171	ALOX15,BIN1,ARF1,ARL2,DLG1,MECP2,MYO1C,CDK5R1,CORO1A,TOGARAM1,CLASP1,GIT1,CORO1B,MLST8,ARPC5L,NAV3,FCHSD1,ARPIN,WASH6P,WASHC1
11_Member	GO Biological Processes	GO:0032970	regulation of actin filament-based process	-2.86795	-1.19933	44/398	246,274,375,396,477,1020,1265,1739,2039,2316,4641,4853,4916,5350,5880,6262,6376,7082,8851,9344,9353,9723,10395,10630,10979,11151,11170,22899,23332,57175,57822,64223,79933,81873,83700,84952,89848,90952,128239,171024,286527,348110,653440,100287171	ALOX15,BIN1,ARF1,ARHGDIA,ATP1A2,CDK5,CNN2,DLG1,DMTN,FLNA,MYO1C,NOTCH2,NTRK3,PLN,RAC2,RYR2,CX3CL1,TJP1,CDK5R1,TAOK2,SLIT2,SEMA3E,DLC1,PDPN,FERMT2,CORO1A,FAM107A,ARHGEF15,CLASP1,CORO1B,GRHL3,MLST8,SYNPO2L,ARPC5L,JAM3,CGNL1,FCHSD1,ESAM,IQGAP3,SYNPO2,TMSB15B,ARPIN,WASH6P,WASHC1
11_Member	GO Biological Processes	GO:1902903	regulation of supramolecular fiber organization	-2.69909	-1.08057	42/383	246,274,375,402,1191,1739,2039,2316,2876,4204,4281,4641,6376,7082,8851,9353,10300,10395,10979,11075,11151,22899,23116,23332,25999,26586,28964,57175,64223,79929,79933,81873,84952,89795,89848,90952,150356,171024,286527,348110,653440,100287171	ALOX15,BIN1,ARF1,ARL2,CLU,DLG1,DMTN,FLNA,GPX1,MECP2,MID1,MYO1C,CX3CL1,TJP1,CDK5R1,SLIT2,KATNB1,DLC1,FERMT2,STMN2,CORO1A,ARHGEF15,TOGARAM1,CLASP1,CLIP3,CKAP2,GIT1,CORO1B,MLST8,MAP6D1,SYNPO2L,ARPC5L,CGNL1,NAV3,FCHSD1,ESAM,CHADL,SYNPO2,TMSB15B,ARPIN,WASH6P,WASHC1
11_Member	GO Biological Processes	GO:0032956	regulation of actin cytoskeleton organization	-2.47845	-0.942984	39/359	246,274,375,396,1020,1739,2039,2316,4641,4853,4916,5880,6376,7082,8851,9344,9353,9723,10395,10979,11151,11170,22899,23332,57175,57822,64223,79933,81873,83700,84952,89848,90952,128239,171024,286527,348110,653440,100287171	ALOX15,BIN1,ARF1,ARHGDIA,CDK5,DLG1,DMTN,FLNA,MYO1C,NOTCH2,NTRK3,RAC2,CX3CL1,TJP1,CDK5R1,TAOK2,SLIT2,SEMA3E,DLC1,FERMT2,CORO1A,FAM107A,ARHGEF15,CLASP1,CORO1B,GRHL3,MLST8,SYNPO2L,ARPC5L,JAM3,CGNL1,FCHSD1,ESAM,IQGAP3,SYNPO2,TMSB15B,ARPIN,WASH6P,WASHC1
11_Member	GO Biological Processes	GO:0051258	protein polymerization	-2.31046	-0.836059	33/298	246,274,375,402,1739,2039,2879,4204,4641,5300,8851,9353,11075,11151,11170,23116,23242,23332,25999,27175,28964,57175,64223,79585,81873,89795,89848,90952,125170,286527,348110,653440,100287171	ALOX15,BIN1,ARF1,ARL2,DLG1,DMTN,GPX4,MECP2,MYO1C,PIN1,CDK5R1,SLIT2,STMN2,CORO1A,FAM107A,TOGARAM1,COBL,CLASP1,CLIP3,TUBG2,GIT1,CORO1B,MLST8,CORO7,ARPC5L,NAV3,FCHSD1,ESAM,MIEF2,TMSB15B,ARPIN,WASH6P,WASHC1
12_Summary	Reactome Gene Sets	R-HSA-909733	Interferon alpha/beta signaling	-6.78664	-3.80596	19/70	1958,3105,3106,3107,3133,3135,3434,3448,3661,3665,3669,4599,8519,8638,8651,9021,9636,10410,10581,246,375,598,815,867,970,1026,1072,1265,1445,2316,2353,3113,3122,3553,3581,3586,3656,3718,3726,3976,3977,4055,4261,4281,4507,4793,5008,5034,5055,5300,5595,5608,5778,5784,5803,5970,5971,6597,6804,6813,7040,7186,8351,8356,8740,8764,9040,9261,9402,9466,10538,11074,26095,50615,51330,53832,54472,55223,55746…	EGR1,HLA-A,HLA-B,HLA-C,HLA-E,HLA-G,IFIT1,IFNA14,IRF3,IRF7,ISG20,MX1,IFITM1,OASL,SOCS1,SOCS3,ISG15,IFITM3,IFITM2,ALOX15,ARF1,BCL2L1,CAMK2A,CBL,CD70,CDKN1A,CFL1,CNN2,CSK,FLNA,FOS,HLA-DPA1,HLA-DRA,IL1B,IL9R,IL10,IRAK2,JAK3,JUNB,LIF,LIFR,LTBR,CIITA,MID1,MTAP,NFKBIB,OSM,P4HB,SERPINB2,PIN1,MAPK3,MAP2K6,PTPN7,PTPN14,PTPRZ1,RELA,RELB,SMARCA4,STX1A,STXBP2,TGFB1,TRAF2,H3C4,H3C12,TNFSF14,TNFRSF14,UBE2M,MAPK…
12_Member	Reactome Gene Sets	R-HSA-909733	Interferon alpha/beta signaling	-6.78664	-3.80596	19/70	1958,3105,3106,3107,3133,3135,3434,3448,3661,3665,3669,4599,8519,8638,8651,9021,9636,10410,10581	EGR1,HLA-A,HLA-B,HLA-C,HLA-E,HLA-G,IFIT1,IFNA14,IRF3,IRF7,ISG20,MX1,IFITM1,OASL,SOCS1,SOCS3,ISG15,IFITM3,IFITM2
12_Member	Reactome Gene Sets	R-HSA-1280215	Cytokine Signaling in Immune system	-5.65448	-2.98378	83/715	246,375,598,815,867,970,1026,1072,1265,1445,1958,2316,2353,3105,3106,3107,3113,3122,3133,3135,3434,3448,3553,3581,3586,3656,3661,3665,3669,3718,3726,3976,3977,4055,4261,4281,4507,4599,4793,5008,5034,5055,5300,5595,5608,5778,5784,5803,5970,5971,6597,6804,6813,7040,7186,8351,8356,8519,8638,8651,8740,8764,9021,9040,9261,9402,9466,9636,10410,10538,10581,11074,26095,50615,51330,53832,54472,55223,55746…	ALOX15,ARF1,BCL2L1,CAMK2A,CBL,CD70,CDKN1A,CFL1,CNN2,CSK,EGR1,FLNA,FOS,HLA-A,HLA-B,HLA-C,HLA-DPA1,HLA-DRA,HLA-E,HLA-G,IFIT1,IFNA14,IL1B,IL9R,IL10,IRAK2,IRF3,IRF7,ISG20,JAK3,JUNB,LIF,LIFR,LTBR,CIITA,MID1,MTAP,MX1,NFKBIB,OSM,P4HB,SERPINB2,PIN1,MAPK3,MAP2K6,PTPN7,PTPN14,PTPRZ1,RELA,RELB,SMARCA4,STX1A,STXBP2,TGFB1,TRAF2,H3C4,H3C12,IFITM1,OASL,SOCS1,TNFSF14,TNFRSF14,SOCS3,UBE2M,MAPKAPK2,GRAP2,IL27RA,IS…
12_Member	Reactome Gene Sets	R-HSA-913531	Interferon Signaling	-4.77329	-2.44178	31/199	815,1958,2316,3105,3106,3107,3113,3122,3133,3135,3434,3448,3661,3665,3669,4261,4281,4599,5300,5595,8519,8638,8651,9021,9636,10410,10581,11074,55223,55746,57122	CAMK2A,EGR1,FLNA,HLA-A,HLA-B,HLA-C,HLA-DPA1,HLA-DRA,HLA-E,HLA-G,IFIT1,IFNA14,IRF3,IRF7,ISG20,CIITA,MID1,MX1,PIN1,MAPK3,IFITM1,OASL,SOCS1,SOCS3,ISG15,IFITM3,IFITM2,TRIM31,TRIM62,NUP133,NUP107
12_Member	KEGG Pathway	hsa05168	Herpes simplex infection	-4.55955	-2.29556	29/185	1017,1459,2353,3105,3106,3107,3109,3113,3122,3133,3135,3434,3448,3553,3661,3665,4793,5970,6877,6878,7186,8740,8764,8772,9021,9451,25833,56000,148022	CDK2,CSNK2A2,FOS,HLA-A,HLA-B,HLA-C,HLA-DMB,HLA-DPA1,HLA-DRA,HLA-E,HLA-G,IFIT1,IFNA14,IL1B,IRF3,IRF7,NFKBIB,RELA,TAF5,TAF6,TRAF2,TNFSF14,TNFRSF14,FADD,SOCS3,EIF2AK3,POU2F3,NXF3,TICAM1
12_Member	KEGG Pathway	ko05168	Herpes simplex infection	-4.55955	-2.29556	29/185	1017,1459,2353,3105,3106,3107,3109,3113,3122,3133,3135,3434,3448,3553,3661,3665,4793,5970,6877,6878,7186,8740,8764,8772,9021,9451,25833,56000,148022	CDK2,CSNK2A2,FOS,HLA-A,HLA-B,HLA-C,HLA-DMB,HLA-DPA1,HLA-DRA,HLA-E,HLA-G,IFIT1,IFNA14,IL1B,IRF3,IRF7,NFKBIB,RELA,TAF5,TAF6,TRAF2,TNFSF14,TNFRSF14,FADD,SOCS3,EIF2AK3,POU2F3,NXF3,TICAM1
12_Member	KEGG Pathway	hsa05166	HTLV-I infection	-4.07981	-1.97269	35/256	107,108,467,472,581,598,706,896,1026,1029,1030,1390,1739,1856,1958,2353,3105,3106,3107,3109,3113,3122,3133,3135,3718,4055,5970,5971,6513,7040,7538,8498,8697,29882,196883	ADCY1,ADCY2,ATF3,ATM,BAX,BCL2L1,TSPO,CCND3,CDKN1A,CDKN2A,CDKN2B,CREM,DLG1,DVL2,EGR1,FOS,HLA-A,HLA-B,HLA-C,HLA-DMB,HLA-DPA1,HLA-DRA,HLA-E,HLA-G,JAK3,LTBR,RELA,RELB,SLC2A1,TGFB1,ZFP36,RANBP3,CDC23,ANAPC2,ADCY4
12_Member	KEGG Pathway	ko05166	HTLV-I infection	-4.07981	-1.97269	35/256	107,108,467,472,581,598,706,896,1026,1029,1030,1390,1739,1856,1958,2353,3105,3106,3107,3109,3113,3122,3133,3135,3718,4055,5970,5971,6513,7040,7538,8498,8697,29882,196883	ADCY1,ADCY2,ATF3,ATM,BAX,BCL2L1,TSPO,CCND3,CDKN1A,CDKN2A,CDKN2B,CREM,DLG1,DVL2,EGR1,FOS,HLA-A,HLA-B,HLA-C,HLA-DMB,HLA-DPA1,HLA-DRA,HLA-E,HLA-G,JAK3,LTBR,RELA,RELB,SLC2A1,TGFB1,ZFP36,RANBP3,CDC23,ANAPC2,ADCY4
12_Member	WikiPathways	WP4217	Ebola virus pathway in host	-4.05938	-1.96566	22/131	81,558,1212,2316,2621,3105,3106,3107,3109,3113,3122,3133,3135,3385,3661,3665,5595,5970,5971,7301,9021,30835	ACTN4,AXL,CLTB,FLNA,GAS6,HLA-A,HLA-B,HLA-C,HLA-DMB,HLA-DPA1,HLA-DRA,HLA-E,HLA-G,ICAM3,IRF3,IRF7,MAPK3,RELA,RELB,TYRO3,SOCS3,CD209
12_Member	Reactome Gene Sets	R-HSA-877300	Interferon gamma signaling	-3.84547	-1.83676	17/91	815,3105,3106,3107,3113,3122,3133,3135,3661,3665,4261,4281,8638,8651,9021,11074,55223	CAMK2A,HLA-A,HLA-B,HLA-C,HLA-DPA1,HLA-DRA,HLA-E,HLA-G,IRF3,IRF7,CIITA,MID1,OASL,SOCS1,SOCS3,TRIM31,TRIM62
12_Member	KEGG Pathway	hsa05203	Viral carcinogenesis	-3.18204	-1.40624	28/211	81,572,581,896,1017,1026,1029,1030,1739,3017,3105,3106,3107,3133,3135,3661,3665,3718,4055,5595,5970,7186,8379,9261,9734,11232,79885,85236	ACTN4,BAD,BAX,CCND3,CDK2,CDKN1A,CDKN2A,CDKN2B,DLG1,H2BC5,HLA-A,HLA-B,HLA-C,HLA-E,HLA-G,IRF3,IRF7,JAK3,LTBR,MAPK3,RELA,TRAF2,MAD1L1,MAPKAPK2,HDAC9,POLG2,HDAC11,H2BC12
12_Member	KEGG Pathway	ko05203	Viral carcinogenesis	-3.17209	-1.40226	27/201	81,572,581,896,1017,1026,1029,1030,1739,3017,3105,3106,3107,3133,3135,3661,3665,3718,4055,5595,5970,7186,8379,9261,9734,79885,85236	ACTN4,BAD,BAX,CCND3,CDK2,CDKN1A,CDKN2A,CDKN2B,DLG1,H2BC5,HLA-A,HLA-B,HLA-C,HLA-E,HLA-G,IRF3,IRF7,JAK3,LTBR,MAPK3,RELA,TRAF2,MAD1L1,MAPKAPK2,HDAC9,HDAC11,H2BC12
12_Member	KEGG Pathway	hsa05162	Measles	-2.54322	-0.978201	21/158	572,581,598,896,1017,1459,2194,2353,3448,3553,3661,3665,3718,4599,4793,5970,7128,8772,9451,30835,51209	BAD,BAX,BCL2L1,CCND3,CDK2,CSNK2A2,FASN,FOS,IFNA14,IL1B,IRF3,IRF7,JAK3,MX1,NFKBIB,RELA,TNFAIP3,FADD,EIF2AK3,CD209,RAB9B
12_Member	KEGG Pathway	hsa05169	Epstein-Barr virus infection	-2.28856	-0.827953	33/299	581,896,1017,1026,1459,2194,3105,3106,3107,3109,3113,3122,3133,3135,3448,3586,3661,3665,3718,4793,5434,5439,5608,5970,5971,7128,7186,8772,9451,9636,11047,55718,266629	BAX,CCND3,CDK2,CDKN1A,CSNK2A2,FASN,HLA-A,HLA-B,HLA-C,HLA-DMB,HLA-DPA1,HLA-DRA,HLA-E,HLA-G,IFNA14,IL10,IRF3,IRF7,JAK3,NFKBIB,POLR2E,POLR2J,MAP2K6,RELA,RELB,TNFAIP3,TRAF2,FADD,EIF2AK3,ISG15,ADRM1,POLR3E,SEC14L3
12_Member	KEGG Pathway	ko05169	Epstein-Barr virus infection	-2.21668	-0.779541	24/201	1017,1026,1459,3105,3106,3107,3113,3122,3133,3135,3586,3661,3718,4793,5434,5439,5608,5970,5971,7128,7186,9451,11047,55718	CDK2,CDKN1A,CSNK2A2,HLA-A,HLA-B,HLA-C,HLA-DPA1,HLA-DRA,HLA-E,HLA-G,IL10,IRF3,JAK3,NFKBIB,POLR2E,POLR2J,MAP2K6,RELA,RELB,TNFAIP3,TRAF2,EIF2AK3,ADRM1,POLR3E
13_Summary	GO Biological Processes	GO:0072657	protein localization to membrane	-6.50821	-3.56229	73/574	481,581,598,682,808,975,1020,1201,1445,1739,1742,1804,2013,2039,2316,2319,2621,2852,3002,3745,4038,4040,4641,5590,5864,5865,6449,6804,7040,8504,8831,8851,9230,9344,9368,9370,10133,10139,10211,10267,10858,10938,10979,22841,22844,22979,23114,23241,23255,23426,23555,25831,25999,26517,55333,55800,57628,64374,79156,79844,81926,83460,84455,84885,90522,112609,125170,130617,199920,282679,375790,100131208…	ATP1B1,BAX,BCL2L1,BSG,CALM3,CD81,CDK5,CLN3,CSK,DLG1,DLG4,DPP6,EMP2,DMTN,FLNA,FLOT2,GAS6,GPER1,GZMB,KCNB1,LRP4,LRP6,MYO1C,PRKCZ,RAB3A,RAB3B,SGTA,STX1A,TGFB1,PEX3,SYNGAP1,CDK5R1,RAB11B,TAOK2,SLC9A3R1,ADIPOQ,OPTN,ARFRP1,FLOT1,RAMP1,CYP46A1,EHD1,FERMT2,RAB11FIP2,FRMPD1,EFR3B,NFASC,PACS2,MTCL1,GRIP1,TSPAN15,HECTD1,CLIP3,TIMM13,SYNJ2BP,SCN3B,DPP10,SIL1,PLEKHF1,ZDHHC11,ABHD17A,EMC6,EFCAB7,ZDHHC12,YIF1B,…
13_Member	GO Biological Processes	GO:0072657	protein localization to membrane	-6.50821	-3.56229	73/574	481,581,598,682,808,975,1020,1201,1445,1739,1742,1804,2013,2039,2316,2319,2621,2852,3002,3745,4038,4040,4641,5590,5864,5865,6449,6804,7040,8504,8831,8851,9230,9344,9368,9370,10133,10139,10211,10267,10858,10938,10979,22841,22844,22979,23114,23241,23255,23426,23555,25831,25999,26517,55333,55800,57628,64374,79156,79844,81926,83460,84455,84885,90522,112609,125170,130617,199920,282679,375790,100131208…	ATP1B1,BAX,BCL2L1,BSG,CALM3,CD81,CDK5,CLN3,CSK,DLG1,DLG4,DPP6,EMP2,DMTN,FLNA,FLOT2,GAS6,GPER1,GZMB,KCNB1,LRP4,LRP6,MYO1C,PRKCZ,RAB3A,RAB3B,SGTA,STX1A,TGFB1,PEX3,SYNGAP1,CDK5R1,RAB11B,TAOK2,SLC9A3R1,ADIPOQ,OPTN,ARFRP1,FLOT1,RAMP1,CYP46A1,EHD1,FERMT2,RAB11FIP2,FRMPD1,EFR3B,NFASC,PACS2,MTCL1,GRIP1,TSPAN15,HECTD1,CLIP3,TIMM13,SYNJ2BP,SCN3B,DPP10,SIL1,PLEKHF1,ZDHHC11,ABHD17A,EMC6,EFCAB7,ZDHHC12,YIF1B,…
13_Member	GO Biological Processes	GO:0051668	localization within membrane	-6.15673	-3.30098	79/651	481,581,598,682,808,975,1020,1201,1445,1739,1742,1804,2013,2039,2316,2319,2621,2852,3002,3745,3996,4038,4040,4641,5590,5864,5865,6449,6804,7040,8504,8831,8851,9230,9344,9368,9370,10133,10139,10211,10267,10858,10938,10979,11149,22841,22844,22979,23114,23233,23241,23255,23426,23555,25831,25999,26517,55333,55800,57628,64374,79156,79844,79958,81926,83460,84455,84885,90522,112609,123745,125170,130617,…	ATP1B1,BAX,BCL2L1,BSG,CALM3,CD81,CDK5,CLN3,CSK,DLG1,DLG4,DPP6,EMP2,DMTN,FLNA,FLOT2,GAS6,GPER1,GZMB,KCNB1,LLGL1,LRP4,LRP6,MYO1C,PRKCZ,RAB3A,RAB3B,SGTA,STX1A,TGFB1,PEX3,SYNGAP1,CDK5R1,RAB11B,TAOK2,SLC9A3R1,ADIPOQ,OPTN,ARFRP1,FLOT1,RAMP1,CYP46A1,EHD1,FERMT2,BVES,RAB11FIP2,FRMPD1,EFR3B,NFASC,EXOC6B,PACS2,MTCL1,GRIP1,TSPAN15,HECTD1,CLIP3,TIMM13,SYNJ2BP,SCN3B,DPP10,SIL1,PLEKHF1,ZDHHC11,DENND1C,ABHD17A,…
13_Member	GO Biological Processes	GO:0072659	protein localization to plasma membrane	-4.79957	-2.44178	40/286	481,598,682,975,1020,1201,1445,1739,1804,2013,2316,2319,2621,2852,3745,4040,5590,5864,5865,7040,9368,9370,10133,10139,10211,10267,10938,22841,22979,23114,23241,23426,23555,25831,25999,55800,57628,79156,112609,199920	ATP1B1,BCL2L1,BSG,CD81,CDK5,CLN3,CSK,DLG1,DPP6,EMP2,FLNA,FLOT2,GAS6,GPER1,KCNB1,LRP6,PRKCZ,RAB3A,RAB3B,TGFB1,SLC9A3R1,ADIPOQ,OPTN,ARFRP1,FLOT1,RAMP1,EHD1,RAB11FIP2,EFR3B,NFASC,PACS2,GRIP1,TSPAN15,HECTD1,CLIP3,SCN3B,DPP10,PLEKHF1,MRAP2,FYB2
13_Member	GO Biological Processes	GO:1990778	protein localization to cell periphery	-4.52438	-2.26841	44/335	20,481,598,682,975,1020,1201,1445,1739,1742,1804,2013,2037,2316,2319,2621,2852,3745,4040,5590,5864,5865,7040,9368,9370,10133,10139,10211,10267,10938,22841,22979,23114,23241,23426,23555,25831,25999,55800,57628,79156,84455,112609,199920	ABCA2,ATP1B1,BCL2L1,BSG,CD81,CDK5,CLN3,CSK,DLG1,DLG4,DPP6,EMP2,EPB41L2,FLNA,FLOT2,GAS6,GPER1,KCNB1,LRP6,PRKCZ,RAB3A,RAB3B,TGFB1,SLC9A3R1,ADIPOQ,OPTN,ARFRP1,FLOT1,RAMP1,EHD1,RAB11FIP2,EFR3B,NFASC,PACS2,GRIP1,TSPAN15,HECTD1,CLIP3,SCN3B,DPP10,PLEKHF1,EFCAB7,MRAP2,FYB2
14_Summary	GO Biological Processes	GO:0008610	lipid biosynthetic process	-6.45753	-3.528	84/694	20,133,215,239,246,338,472,570,706,1080,1201,1571,1582,1586,1588,1607,1609,1717,1727,1958,2194,2264,2852,2879,3283,3294,3358,3553,4047,4598,5354,5563,5587,5740,5833,5947,6610,6615,6718,7069,7376,8651,8705,8708,9021,9023,9091,9110,9453,9487,9489,10005,10351,10390,10400,10464,10858,10948,11332,11343,22979,23049,23683,29881,29906,30815,51085,51477,53630,53947,55326,57605,57761,60343,80168,80270,8372…	ABCA2,ADM,ABCD1,ALOX12,ALOX15,APOB,ATM,BAAT,TSPO,CFTR,CLN3,CYP2E1,CYP8B1,CYP17A1,CYP19A1,DGKB,DGKQ,DHCR7,CYB5R3,EGR1,FASN,FGFR4,GPER1,GPX4,HSD3B1,HSD17B2,HTR2C,IL1B,LSS,MVK,PLP1,PRKAA2,PRKD1,PTGIS,PCYT2,RBP1,SMPD2,SNAI1,AKR1D1,THRSP,NR1H2,SOCS1,B3GALT4,B3GALT1,SOCS3,CH25H,PIGQ,MTMR4,GGPS1,PIGL,PGS1,ACOT8,ABCA8,CEPT1,PEMT,PIBF1,CYP46A1,STARD3,ACOT7,MGLL,EFR3B,SMG1,PRKD3,NPC1L1,ST8SIA5,ST6GALNAC6,M…
14_Member	GO Biological Processes	GO:0008610	lipid biosynthetic process	-6.45753	-3.528	84/694	20,133,215,239,246,338,472,570,706,1080,1201,1571,1582,1586,1588,1607,1609,1717,1727,1958,2194,2264,2852,2879,3283,3294,3358,3553,4047,4598,5354,5563,5587,5740,5833,5947,6610,6615,6718,7069,7376,8651,8705,8708,9021,9023,9091,9110,9453,9487,9489,10005,10351,10390,10400,10464,10858,10948,11332,11343,22979,23049,23683,29881,29906,30815,51085,51477,53630,53947,55326,57605,57761,60343,80168,80270,8372…	ABCA2,ADM,ABCD1,ALOX12,ALOX15,APOB,ATM,BAAT,TSPO,CFTR,CLN3,CYP2E1,CYP8B1,CYP17A1,CYP19A1,DGKB,DGKQ,DHCR7,CYB5R3,EGR1,FASN,FGFR4,GPER1,GPX4,HSD3B1,HSD17B2,HTR2C,IL1B,LSS,MVK,PLP1,PRKAA2,PRKD1,PTGIS,PCYT2,RBP1,SMPD2,SNAI1,AKR1D1,THRSP,NR1H2,SOCS1,B3GALT4,B3GALT1,SOCS3,CH25H,PIGQ,MTMR4,GGPS1,PIGL,PGS1,ACOT8,ABCA8,CEPT1,PEMT,PIBF1,CYP46A1,STARD3,ACOT7,MGLL,EFR3B,SMG1,PRKD3,NPC1L1,ST8SIA5,ST6GALNAC6,M…
14_Member	Reactome Gene Sets	R-HSA-556833	Metabolism of lipids	-5.80791	-3.04907	86/742	215,239,246,375,405,570,706,1384,1459,1571,1582,1586,1588,1717,2194,2678,2687,2876,2879,3283,3294,4036,4047,4594,4598,5095,5264,5468,5476,5563,5587,5740,5833,6305,6576,6610,6718,7069,7376,8529,9023,9110,9261,9282,9439,9453,9489,9915,10005,10025,10390,10400,10455,10858,10948,11332,11343,22925,23646,23683,26061,50486,51588,54979,55289,55326,55613,57605,57761,64600,79887,80168,80230,80270,80772,8412…	ABCD1,ALOX12,ALOX15,ARF1,ARNT,BAAT,TSPO,CRAT,CSNK2A2,CYP2E1,CYP8B1,CYP17A1,CYP19A1,DHCR7,FASN,GGT1,GGT5,GPX1,GPX4,HSD3B1,HSD17B2,LRP2,LSS,MMUT,MVK,PCCA,PHYH,PPARG,CTSA,PRKAA2,PRKD1,PTGIS,PCYT2,SBF1,SLC25A1,SMPD2,AKR1D1,THRSP,NR1H2,CYP4F2,CH25H,MTMR4,MAPKAPK2,MED14,MED23,GGPS1,PGS1,ARNT2,ACOT8,MED16,CEPT1,PEMT,ECI2,CYP46A1,STARD3,ACOT7,MGLL,PLA2R1,PLD3,PRKD3,HACL1,G0S2,PIAS4,PLAAT2,ACOXL,AGPAT5,MT…
14_Member	Reactome Gene Sets	R-HSA-8978868	Fatty acid metabolism	-4.93141	-2.49993	29/177	215,239,246,1384,1582,2194,2678,2687,2876,2879,4594,5095,5264,5563,5740,6576,7069,8529,9261,10005,10455,11332,26061,55289,84129,84869,127281,166785,283927	ABCD1,ALOX12,ALOX15,CRAT,CYP8B1,FASN,GGT1,GGT5,GPX1,GPX4,MMUT,PCCA,PHYH,PRKAA2,PTGIS,SLC25A1,THRSP,CYP4F2,MAPKAPK2,ACOT8,ECI2,ACOT7,HACL1,ACOXL,ACAD11,CBR4,PRXL2B,MMAA,NUDT7
14_Member	GO Biological Processes	GO:0044283	small molecule biosynthetic process	-4.68969	-2.38403	65/555	20,117,133,215,216,239,246,338,467,570,1080,1201,1571,1582,1609,1717,1727,1958,2194,2264,2538,2678,2687,2852,2879,3553,3948,4047,4507,4598,4923,5354,5563,5740,5745,5947,6576,6615,6718,7376,8473,8564,9370,10005,10464,10858,10948,11332,11343,29881,51085,51117,51477,53630,57761,60343,65263,79934,80270,84869,123876,127281,255189,283985,348158	ABCA2,ADCYAP1R1,ADM,ABCD1,ALDH1A1,ALOX12,ALOX15,APOB,ATF3,BAAT,CFTR,CLN3,CYP2E1,CYP8B1,DGKQ,DHCR7,CYB5R3,EGR1,FASN,FGFR4,G6PC1,GGT1,GGT5,GPER1,GPX4,IL1B,LDHC,LSS,MTAP,MVK,NTSR1,PLP1,PRKAA2,PTGIS,PTH1R,RBP1,SLC25A1,SNAI1,AKR1D1,NR1H2,OGT,KMO,ADIPOQ,ACOT8,PIBF1,CYP46A1,STARD3,ACOT7,MGLL,NPC1L1,MLXIPL,COQ4,ISYNA1,BCO1,TRIB3,FAM3A,PYCR3,COQ8B,HSD3B7,CBR4,ACSM2A,PRXL2B,PLA2G4F,FADS6,ACSM2B
14_Member	GO Biological Processes	GO:0072330	monocarboxylic acid biosynthetic process	-4.54095	-2.28043	32/214	215,239,246,570,1571,1582,2194,2264,2879,3553,3948,5354,5563,5740,5947,6718,7376,8564,10005,10464,10858,11332,11343,51085,57761,80270,84869,123876,127281,255189,283985,348158	ABCD1,ALOX12,ALOX15,BAAT,CYP2E1,CYP8B1,FASN,FGFR4,GPX4,IL1B,LDHC,PLP1,PRKAA2,PTGIS,RBP1,AKR1D1,NR1H2,KMO,ACOT8,PIBF1,CYP46A1,ACOT7,MGLL,MLXIPL,TRIB3,HSD3B7,CBR4,ACSM2A,PRXL2B,PLA2G4F,FADS6,ACSM2B
14_Member	GO Biological Processes	GO:0032787	monocarboxylic acid metabolic process	-4.03042	-1.94645	66/595	215,216,239,246,402,405,570,1384,1555,1571,1577,1582,2184,2194,2264,2494,2584,2678,2687,2876,2879,3553,3948,5095,5264,5354,5468,5563,5595,5740,5947,6718,7367,7376,8473,8529,8564,8876,9370,10005,10455,10464,10858,11313,11332,11343,26061,28964,51085,54541,54658,55289,55347,57761,64600,80270,84129,84869,123876,127281,132949,255189,283927,283985,339761,348158	ABCD1,ALDH1A1,ALOX12,ALOX15,ARL2,ARNT,BAAT,CRAT,CYP2B6,CYP2E1,CYP3A5,CYP8B1,FAH,FASN,FGFR4,NR5A2,GALK1,GGT1,GGT5,GPX1,GPX4,IL1B,LDHC,PCCA,PHYH,PLP1,PPARG,PRKAA2,MAPK3,PTGIS,RBP1,AKR1D1,UGT2B17,NR1H2,OGT,CYP4F2,KMO,VNN1,ADIPOQ,ACOT8,ECI2,PIBF1,CYP46A1,LYPLA2,ACOT7,MGLL,HACL1,GIT1,MLXIPL,DDIT4,UGT1A1,ACOXL,ABHD10,TRIB3,PLA2G2F,HSD3B7,ACAD11,CBR4,ACSM2A,PRXL2B,AASDH,PLA2G4F,NUDT7,FADS6,CYP27C1,ACSM2B
14_Member	GO Biological Processes	GO:0046394	carboxylic acid biosynthetic process	-3.25038	-1.44939	38/315	215,216,239,246,570,1201,1571,1582,2194,2264,2678,2687,2879,3553,3948,4507,5354,5563,5740,5947,6718,7376,8564,10005,10464,10858,11332,11343,51085,57761,65263,80270,84869,123876,127281,255189,283985,348158	ABCD1,ALDH1A1,ALOX12,ALOX15,BAAT,CLN3,CYP2E1,CYP8B1,FASN,FGFR4,GGT1,GGT5,GPX4,IL1B,LDHC,MTAP,PLP1,PRKAA2,PTGIS,RBP1,AKR1D1,NR1H2,KMO,ACOT8,PIBF1,CYP46A1,ACOT7,MGLL,MLXIPL,TRIB3,PYCR3,HSD3B7,CBR4,ACSM2A,PRXL2B,PLA2G4F,FADS6,ACSM2B
14_Member	GO Biological Processes	GO:0016053	organic acid biosynthetic process	-3.19764	-1.41539	38/317	215,216,239,246,570,1201,1571,1582,2194,2264,2678,2687,2879,3553,3948,4507,5354,5563,5740,5947,6718,7376,8564,10005,10464,10858,11332,11343,51085,57761,65263,80270,84869,123876,127281,255189,283985,348158	ABCD1,ALDH1A1,ALOX12,ALOX15,BAAT,CLN3,CYP2E1,CYP8B1,FASN,FGFR4,GGT1,GGT5,GPX4,IL1B,LDHC,MTAP,PLP1,PRKAA2,PTGIS,RBP1,AKR1D1,NR1H2,KMO,ACOT8,PIBF1,CYP46A1,ACOT7,MGLL,MLXIPL,TRIB3,PYCR3,HSD3B7,CBR4,ACSM2A,PRXL2B,PLA2G4F,FADS6,ACSM2B
14_Member	GO Biological Processes	GO:0006631	fatty acid metabolic process	-2.79413	-1.13995	43/390	215,239,246,570,1384,1555,1571,2194,2678,2687,2876,2879,3553,5095,5264,5354,5468,5563,5595,5740,7376,8529,9370,10005,10455,10464,11313,11332,11343,26061,51085,55289,57761,64600,84129,84869,123876,127281,132949,255189,283927,283985,348158	ABCD1,ALOX12,ALOX15,BAAT,CRAT,CYP2B6,CYP2E1,FASN,GGT1,GGT5,GPX1,GPX4,IL1B,PCCA,PHYH,PLP1,PPARG,PRKAA2,MAPK3,PTGIS,NR1H2,CYP4F2,ADIPOQ,ACOT8,ECI2,PIBF1,LYPLA2,ACOT7,MGLL,HACL1,MLXIPL,ACOXL,TRIB3,PLA2G2F,ACAD11,CBR4,ACSM2A,PRXL2B,AASDH,PLA2G4F,NUDT7,FADS6,ACSM2B
14_Member	GO Biological Processes	GO:0006633	fatty acid biosynthetic process	-2.72189	-1.09273	22/163	215,239,246,1571,2194,2879,3553,5354,5563,5740,7376,10464,11332,11343,51085,57761,84869,123876,127281,255189,283985,348158	ABCD1,ALOX12,ALOX15,CYP2E1,FASN,GPX4,IL1B,PLP1,PRKAA2,PTGIS,NR1H2,PIBF1,ACOT7,MGLL,MLXIPL,TRIB3,CBR4,ACSM2A,PRXL2B,PLA2G4F,FADS6,ACSM2B
15_Summary	Canonical Pathways	M5884	NABA CORE MATRISOME	-6.403	-3.48926	43/275	176,1277,1284,1293,1295,1303,1758,1893,2192,2621,3339,3485,3730,3918,4753,4856,5549,6586,7057,7130,7143,8839,9353,9370,10085,10417,22798,27286,50859,59277,63923,79625,79987,85301,90187,129080,131873,150356,170392,284217,284654,340706,375790	ACAN,COL1A1,COL4A2,COL6A3,COL8A1,COL12A1,DMP1,ECM1,FBLN1,GAS6,HSPG2,IGFBP2,ANOS1,LAMC2,NELL2,CCN3,PRELP,SLIT3,THBS1,TNFAIP6,TNR,CCN5,SLIT2,ADIPOQ,EDIL3,SPON2,LAMB4,SRPX2,SPOCK3,NTN4,TNN,NDNF,SVEP1,COL27A1,EMILIN3,EMID1,COL6A6,CHADL,OIT3,LAMA1,RSPO1,VWA2,AGRN
15_Member	Canonical Pathways	M5884	NABA CORE MATRISOME	-6.403	-3.48926	43/275	176,1277,1284,1293,1295,1303,1758,1893,2192,2621,3339,3485,3730,3918,4753,4856,5549,6586,7057,7130,7143,8839,9353,9370,10085,10417,22798,27286,50859,59277,63923,79625,79987,85301,90187,129080,131873,150356,170392,284217,284654,340706,375790	ACAN,COL1A1,COL4A2,COL6A3,COL8A1,COL12A1,DMP1,ECM1,FBLN1,GAS6,HSPG2,IGFBP2,ANOS1,LAMC2,NELL2,CCN3,PRELP,SLIT3,THBS1,TNFAIP6,TNR,CCN5,SLIT2,ADIPOQ,EDIL3,SPON2,LAMB4,SRPX2,SPOCK3,NTN4,TNN,NDNF,SVEP1,COL27A1,EMILIN3,EMID1,COL6A6,CHADL,OIT3,LAMA1,RSPO1,VWA2,AGRN
15_Member	Canonical Pathways	M3008	NABA ECM GLYCOPROTEINS	-4.90754	-2.49113	31/196	1758,1893,2192,2621,3485,3730,3918,4753,4856,6586,7057,7130,7143,8839,9353,9370,10085,10417,22798,27286,59277,63923,79625,79987,90187,129080,170392,284217,284654,340706,375790	DMP1,ECM1,FBLN1,GAS6,IGFBP2,ANOS1,LAMC2,NELL2,CCN3,SLIT3,THBS1,TNFAIP6,TNR,CCN5,SLIT2,ADIPOQ,EDIL3,SPON2,LAMB4,SRPX2,NTN4,TNN,NDNF,SVEP1,EMILIN3,EMID1,OIT3,LAMA1,RSPO1,VWA2,AGRN
16_Summary	Reactome Gene Sets	R-HSA-1474244	Extracellular matrix organization	-6.10811	-3.2732	45/301	101,176,682,823,1277,1284,1293,1295,1303,1509,1515,1758,2192,3339,3385,3674,3679,3691,3918,4038,4325,4921,5034,5654,6650,7040,7057,7143,8516,9507,9510,11095,11131,50859,59277,63923,80274,83700,84695,85301,90187,131873,170692,284217,375790,1999,2264,2621,5268,7075,10211,10630,22798,23187,23213,23332,26585,55612,79625,84168,150356,169611,100287171	ADAM8,ACAN,BSG,CAPN1,COL1A1,COL4A2,COL6A3,COL8A1,COL12A1,CTSD,CTSV,DMP1,FBLN1,HSPG2,ICAM3,ITGA2B,ITGA7,ITGB4,LAMC2,LRP4,MMP16,DDR2,P4HB,HTRA1,CAPN15,TGFB1,THBS1,TNR,ITGA8,ADAMTS4,ADAMTS1,ADAMTS8,CAPN11,SPOCK3,NTN4,TNN,SCUBE1,JAM3,LOXL3,COL27A1,EMILIN3,COL6A6,ADAMTS18,LAMA1,AGRN,ELF3,FGFR4,GAS6,SERPINB5,TIE1,FLOT1,PDPN,LAMB4,PHLDB1,SULF1,CLASP1,GREM1,FERMT1,NDNF,ANTXR1,CHADL,OLFML2A,WASHC1
16_Member	Reactome Gene Sets	R-HSA-1474244	Extracellular matrix organization	-6.10811	-3.2732	45/301	101,176,682,823,1277,1284,1293,1295,1303,1509,1515,1758,2192,3339,3385,3674,3679,3691,3918,4038,4325,4921,5034,5654,6650,7040,7057,7143,8516,9507,9510,11095,11131,50859,59277,63923,80274,83700,84695,85301,90187,131873,170692,284217,375790	ADAM8,ACAN,BSG,CAPN1,COL1A1,COL4A2,COL6A3,COL8A1,COL12A1,CTSD,CTSV,DMP1,FBLN1,HSPG2,ICAM3,ITGA2B,ITGA7,ITGB4,LAMC2,LRP4,MMP16,DDR2,P4HB,HTRA1,CAPN15,TGFB1,THBS1,TNR,ITGA8,ADAMTS4,ADAMTS1,ADAMTS8,CAPN11,SPOCK3,NTN4,TNN,SCUBE1,JAM3,LOXL3,COL27A1,EMILIN3,COL6A6,ADAMTS18,LAMA1,AGRN
16_Member	Reactome Gene Sets	R-HSA-1474228	Degradation of the extracellular matrix	-4.5204	-2.26841	24/140	101,176,682,823,1277,1284,1293,1295,1303,1509,1515,3339,3918,4325,5654,6650,9507,9510,11095,11131,50859,80274,131873,170692	ADAM8,ACAN,BSG,CAPN1,COL1A1,COL4A2,COL6A3,COL8A1,COL12A1,CTSD,CTSV,HSPG2,LAMC2,MMP16,HTRA1,CAPN15,ADAMTS4,ADAMTS1,ADAMTS8,CAPN11,SPOCK3,SCUBE1,COL6A6,ADAMTS18
16_Member	GO Biological Processes	GO:0030198	extracellular matrix organization	-3.55391	-1.64172	38/304	101,1277,1284,1295,1303,1515,1758,1999,2192,2264,2621,4325,4921,5268,7040,7075,7143,9507,9510,10211,10630,11095,22798,23187,23213,23332,26585,55612,59277,79625,84168,84695,85301,131873,150356,169611,170692,100287171	ADAM8,COL1A1,COL4A2,COL8A1,COL12A1,CTSV,DMP1,ELF3,FBLN1,FGFR4,GAS6,MMP16,DDR2,SERPINB5,TGFB1,TIE1,TNR,ADAMTS4,ADAMTS1,FLOT1,PDPN,ADAMTS8,LAMB4,PHLDB1,SULF1,CLASP1,GREM1,FERMT1,NTN4,NDNF,ANTXR1,LOXL3,COL27A1,COL6A6,CHADL,OLFML2A,ADAMTS18,WASHC1
16_Member	GO Biological Processes	GO:0043062	extracellular structure organization	-3.52534	-1.62484	38/305	101,1277,1284,1295,1303,1515,1758,1999,2192,2264,2621,4325,4921,5268,7040,7075,7143,9507,9510,10211,10630,11095,22798,23187,23213,23332,26585,55612,59277,79625,84168,84695,85301,131873,150356,169611,170692,100287171	ADAM8,COL1A1,COL4A2,COL8A1,COL12A1,CTSV,DMP1,ELF3,FBLN1,FGFR4,GAS6,MMP16,DDR2,SERPINB5,TGFB1,TIE1,TNR,ADAMTS4,ADAMTS1,FLOT1,PDPN,ADAMTS8,LAMB4,PHLDB1,SULF1,CLASP1,GREM1,FERMT1,NTN4,NDNF,ANTXR1,LOXL3,COL27A1,COL6A6,CHADL,OLFML2A,ADAMTS18,WASHC1
16_Member	GO Biological Processes	GO:0045229	external encapsulating structure organization	-3.4688	-1.59646	38/307	101,1277,1284,1295,1303,1515,1758,1999,2192,2264,2621,4325,4921,5268,7040,7075,7143,9507,9510,10211,10630,11095,22798,23187,23213,23332,26585,55612,59277,79625,84168,84695,85301,131873,150356,169611,170692,100287171	ADAM8,COL1A1,COL4A2,COL8A1,COL12A1,CTSV,DMP1,ELF3,FBLN1,FGFR4,GAS6,MMP16,DDR2,SERPINB5,TGFB1,TIE1,TNR,ADAMTS4,ADAMTS1,FLOT1,PDPN,ADAMTS8,LAMB4,PHLDB1,SULF1,CLASP1,GREM1,FERMT1,NTN4,NDNF,ANTXR1,LOXL3,COL27A1,COL6A6,CHADL,OLFML2A,ADAMTS18,WASHC1
16_Member	Reactome Gene Sets	R-HSA-2022090	Assembly of collagen fibrils and other multimeric structures	-2.56127	-0.990833	11/61	1277,1284,1293,1295,1303,1515,3691,3918,84695,85301,131873	COL1A1,COL4A2,COL6A3,COL8A1,COL12A1,CTSV,ITGB4,LAMC2,LOXL3,COL27A1,COL6A6
17_Summary	WikiPathways	WP289	Myometrial relaxation and contraction pathways	-5.9424	-3.13985	29/158	107,108,133,467,489,800,808,815,1265,2353,2783,2869,2870,3485,3553,4635,4846,5570,5587,5590,5996,5998,6004,6262,8490,10267,10287,10636,196883,153,481,773,2767,3745,3762,5350,10052,1609,2852,6855,10868,11343,22844,28964,112609,100506013	ADCY1,ADCY2,ADM,ATF3,ATP2A3,CALD1,CALM3,CAMK2A,CNN2,FOS,GNB2,GRK5,GRK6,IGFBP2,IL1B,MYL4,NOS3,PKIB,PRKD1,PRKCZ,RGS1,RGS3,RGS16,RYR2,RGS5,RAMP1,RGS19,RGS14,ADCY4,ADRB1,ATP1B1,CACNA1A,GNA11,KCNB1,KCNJ5,PLN,GJC1,DGKQ,GPER1,SYP,USP20,MGLL,FRMPD1,GIT1,MRAP2,APELA
17_Member	WikiPathways	WP289	Myometrial relaxation and contraction pathways	-5.9424	-3.13985	29/158	107,108,133,467,489,800,808,815,1265,2353,2783,2869,2870,3485,3553,4635,4846,5570,5587,5590,5996,5998,6004,6262,8490,10267,10287,10636,196883	ADCY1,ADCY2,ADM,ATF3,ATP2A3,CALD1,CALM3,CAMK2A,CNN2,FOS,GNB2,GRK5,GRK6,IGFBP2,IL1B,MYL4,NOS3,PKIB,PRKD1,PRKCZ,RGS1,RGS3,RGS16,RYR2,RGS5,RAMP1,RGS19,RGS14,ADCY4
17_Member	WikiPathways	WP536	Calcium regulation in cardiac cells	-5.29998	-2.73148	27/152	107,108,153,481,489,773,808,815,2767,2783,2869,2870,3745,3762,5350,5570,5587,5590,5996,5998,6004,6262,8490,10052,10287,10636,196883	ADCY1,ADCY2,ADRB1,ATP1B1,ATP2A3,CACNA1A,CALM3,CAMK2A,GNA11,GNB2,GRK5,GRK6,KCNB1,KCNJ5,PLN,PKIB,PRKD1,PRKCZ,RGS1,RGS3,RGS16,RYR2,RGS5,GJC1,RGS19,RGS14,ADCY4
17_Member	GO Biological Processes	GO:0008277	regulation of G protein-coupled receptor signaling pathway	-2.63585	-1.03838	19/135	133,815,1609,2852,2869,2870,5996,5998,6004,6855,8490,10267,10636,10868,11343,22844,28964,112609,100506013	ADM,CAMK2A,DGKQ,GPER1,GRK5,GRK6,RGS1,RGS3,RGS16,SYP,RGS5,RAMP1,RGS14,USP20,MGLL,FRMPD1,GIT1,MRAP2,APELA
18_Summary	KEGG Pathway	hsa04512	ECM-receptor interaction	-5.93024	-3.13985	20/86	1277,1284,1293,2812,2815,3339,3674,3679,3691,3918,7057,7143,8516,22798,30827,51206,63923,131873,284217,375790,176,1758,4038,7040,81,572,896,1950,2316,2324,5585,5595,5880,5923,10398,29780,53358,374,598,1017,1026,2065,2066,2264,2538,2783,3448,3718,4846,4915,5008,5563,5970,6199,11140,54541,64223,83605,154043,59277,682,1295,3385,83700,4921	COL1A1,COL4A2,COL6A3,GP1BB,GP9,HSPG2,ITGA2B,ITGA7,ITGB4,LAMC2,THBS1,TNR,ITGA8,LAMB4,CXXC1,GP6,TNN,COL6A6,LAMA1,AGRN,ACAN,DMP1,LRP4,TGFB1,ACTN4,BAD,CCND3,EGF,FLNA,FLT4,PKN1,MAPK3,RAC2,RASGRF1,MYL9,PARVB,SHC3,AREG,BCL2L1,CDK2,CDKN1A,ERBB3,ERBB4,FGFR4,G6PC1,GNB2,IFNA14,JAK3,NOS3,NTRK2,OSM,PRKAA2,RELA,RPS6KB2,CDC37,DDIT4,MLST8,CCM2,CNKSR3,NTN4,BSG,COL8A1,ICAM3,JAM3,DDR2
18_Member	KEGG Pathway	hsa04512	ECM-receptor interaction	-5.93024	-3.13985	20/86	1277,1284,1293,2812,2815,3339,3674,3679,3691,3918,7057,7143,8516,22798,30827,51206,63923,131873,284217,375790	COL1A1,COL4A2,COL6A3,GP1BB,GP9,HSPG2,ITGA2B,ITGA7,ITGB4,LAMC2,THBS1,TNR,ITGA8,LAMB4,CXXC1,GP6,TNN,COL6A6,LAMA1,AGRN
18_Member	KEGG Pathway	ko04512	ECM-receptor interaction	-5.64057	-2.97864	19/82	1277,1284,1293,2812,2815,3339,3674,3679,3691,3918,7057,7143,8516,22798,51206,63923,131873,284217,375790	COL1A1,COL4A2,COL6A3,GP1BB,GP9,HSPG2,ITGA2B,ITGA7,ITGB4,LAMC2,THBS1,TNR,ITGA8,LAMB4,GP6,TNN,COL6A6,LAMA1,AGRN
18_Member	Reactome Gene Sets	R-HSA-3000178	ECM proteoglycans	-4.30009	-2.12859	16/76	176,1277,1284,1293,1758,3339,3674,3679,4038,7040,7143,8516,63923,131873,284217,375790	ACAN,COL1A1,COL4A2,COL6A3,DMP1,HSPG2,ITGA2B,ITGA7,LRP4,TGFB1,TNR,ITGA8,TNN,COL6A6,LAMA1,AGRN
18_Member	KEGG Pathway	hsa04510	Focal adhesion	-3.05343	-1.31784	28/215	81,572,896,1277,1284,1293,1950,2316,2324,3674,3679,3691,3918,5585,5595,5880,5923,7057,7143,8516,10398,22798,29780,30827,53358,63923,131873,284217	ACTN4,BAD,CCND3,COL1A1,COL4A2,COL6A3,EGF,FLNA,FLT4,ITGA2B,ITGA7,ITGB4,LAMC2,PKN1,MAPK3,RAC2,RASGRF1,THBS1,TNR,ITGA8,MYL9,LAMB4,PARVB,CXXC1,SHC3,TNN,COL6A6,LAMA1
18_Member	KEGG Pathway	hsa04151	PI3K-Akt signaling pathway	-3.01555	-1.29115	43/380	374,572,598,896,1017,1026,1277,1284,1293,1950,2065,2066,2264,2324,2538,2783,3448,3674,3679,3691,3718,3918,4846,4915,5008,5563,5585,5595,5970,6199,7057,7143,8516,11140,22798,30827,54541,63923,64223,83605,131873,154043,284217	AREG,BAD,BCL2L1,CCND3,CDK2,CDKN1A,COL1A1,COL4A2,COL6A3,EGF,ERBB3,ERBB4,FGFR4,FLT4,G6PC1,GNB2,IFNA14,ITGA2B,ITGA7,ITGB4,JAK3,LAMC2,NOS3,NTRK2,OSM,PRKAA2,PKN1,MAPK3,RELA,RPS6KB2,THBS1,TNR,ITGA8,CDC37,LAMB4,CXXC1,DDIT4,TNN,MLST8,CCM2,COL6A6,CNKSR3,LAMA1
18_Member	KEGG Pathway	ko04510	Focal adhesion	-2.89893	-1.21927	26/199	81,572,896,1277,1284,1293,1950,2316,2324,3674,3679,3691,3918,5595,5880,5923,7057,7143,8516,10398,22798,29780,53358,63923,131873,284217	ACTN4,BAD,CCND3,COL1A1,COL4A2,COL6A3,EGF,FLNA,FLT4,ITGA2B,ITGA7,ITGB4,LAMC2,MAPK3,RAC2,RASGRF1,THBS1,TNR,ITGA8,MYL9,LAMB4,PARVB,SHC3,TNN,COL6A6,LAMA1
18_Member	Canonical Pathways	M5887	NABA BASEMENT MEMBRANES	-2.87608	-1.20449	9/40	1284,1293,3339,3918,22798,59277,131873,284217,375790	COL4A2,COL6A3,HSPG2,LAMC2,LAMB4,NTN4,COL6A6,LAMA1,AGRN
18_Member	Reactome Gene Sets	R-HSA-216083	Integrin cell surface interactions	-2.71564	-1.09273	14/85	682,1277,1284,1293,1295,3339,3385,3674,3679,7057,8516,83700,131873,375790	BSG,COL1A1,COL4A2,COL6A3,COL8A1,HSPG2,ICAM3,ITGA2B,ITGA7,THBS1,ITGA8,JAM3,COL6A6,AGRN
18_Member	Reactome Gene Sets	R-HSA-3000171	Non-integrin membrane-ECM interactions	-2.68079	-1.06808	11/59	1277,1284,3339,3691,3918,4921,7040,7057,59277,284217,375790	COL1A1,COL4A2,HSPG2,ITGB4,LAMC2,DDR2,TGFB1,THBS1,NTN4,LAMA1,AGRN
18_Member	WikiPathways	WP4172	PI3K-Akt signaling pathway	-2.29095	-0.828776	37/345	572,598,896,1017,1026,1277,1284,1293,1950,2264,2324,2538,2783,3448,3674,3679,3691,3718,3918,4846,4915,5008,5563,5585,5595,5970,6199,7057,7143,8516,11140,22798,54541,63923,64223,131873,284217	BAD,BCL2L1,CCND3,CDK2,CDKN1A,COL1A1,COL4A2,COL6A3,EGF,FGFR4,FLT4,G6PC1,GNB2,IFNA14,ITGA2B,ITGA7,ITGB4,JAK3,LAMC2,NOS3,NTRK2,OSM,PRKAA2,PKN1,MAPK3,RELA,RPS6KB2,THBS1,TNR,ITGA8,CDC37,LAMB4,DDIT4,TNN,MLST8,COL6A6,LAMA1
18_Member	KEGG Pathway	ko04151	PI3K-Akt signaling pathway	-2.11958	-0.715813	36/342	572,598,896,1017,1026,1277,1284,1293,1950,2264,2324,2538,2783,3448,3674,3679,3691,3718,3918,4846,5008,5563,5585,5595,5970,6199,7057,7143,8516,11140,22798,54541,63923,64223,131873,284217	BAD,BCL2L1,CCND3,CDK2,CDKN1A,COL1A1,COL4A2,COL6A3,EGF,FGFR4,FLT4,G6PC1,GNB2,IFNA14,ITGA2B,ITGA7,ITGB4,JAK3,LAMC2,NOS3,OSM,PRKAA2,PKN1,MAPK3,RELA,RPS6KB2,THBS1,TNR,ITGA8,CDC37,LAMB4,DDIT4,TNN,MLST8,COL6A6,LAMA1
19_Summary	GO Biological Processes	GO:0016032	viral process	-5.90968	-3.13985	56/416	558,598,682,975,1072,1949,2494,2621,2838,3434,3665,3669,4061,4261,4340,4599,5034,5119,6404,6597,6614,7301,7392,7538,7852,8411,8519,8638,8666,8764,9582,9636,10206,10318,10410,10572,10581,11074,11253,23435,25833,30835,51386,53373,55223,55337,56649,79643,80149,81876,84875,89853,93343,164668,205860,339122,867,2876,3625,5196,9984,54210,114770	AXL,BCL2L1,BSG,CD81,CFL1,EFNB3,NR5A2,GAS6,GPR15,IFIT1,IRF7,ISG20,LY6E,CIITA,MOG,MX1,P4HB,CHMP1A,SELPLG,SMARCA4,SIGLEC1,TYRO3,USF2,ZFP36,CXCR4,EEA1,IFITM1,OASL,EIF3G,TNFRSF14,APOBEC3B,ISG15,TRIM13,TNIP1,IFITM3,SIVA1,IFITM2,TRIM31,MAN1B1,TARDBP,POU2F3,CD209,EIF3L,TPCN1,TRIM62,SHFL,TMPRSS4,CHMP6,ZC3H12A,RAB1B,PARP10,MVB12B,MVB12A,APOBEC3H,TRIML2,RAB43,CBL,GPX1,INHBB,PF4,THOC1,TREM1,PGLYRP2
19_Member	GO Biological Processes	GO:0016032	viral process	-5.90968	-3.13985	56/416	558,598,682,975,1072,1949,2494,2621,2838,3434,3665,3669,4061,4261,4340,4599,5034,5119,6404,6597,6614,7301,7392,7538,7852,8411,8519,8638,8666,8764,9582,9636,10206,10318,10410,10572,10581,11074,11253,23435,25833,30835,51386,53373,55223,55337,56649,79643,80149,81876,84875,89853,93343,164668,205860,339122	AXL,BCL2L1,BSG,CD81,CFL1,EFNB3,NR5A2,GAS6,GPR15,IFIT1,IRF7,ISG20,LY6E,CIITA,MOG,MX1,P4HB,CHMP1A,SELPLG,SMARCA4,SIGLEC1,TYRO3,USF2,ZFP36,CXCR4,EEA1,IFITM1,OASL,EIF3G,TNFRSF14,APOBEC3B,ISG15,TRIM13,TNIP1,IFITM3,SIVA1,IFITM2,TRIM31,MAN1B1,TARDBP,POU2F3,CD209,EIF3L,TPCN1,TRIM62,SHFL,TMPRSS4,CHMP6,ZC3H12A,RAB1B,PARP10,MVB12B,MVB12A,APOBEC3H,TRIML2,RAB43
19_Member	GO Biological Processes	GO:0019058	viral life cycle	-5.45107	-2.83054	45/318	558,682,975,1949,2494,2621,2838,3434,3669,4061,4261,4340,4599,5034,5119,6404,6614,7301,7852,8411,8519,8638,8764,9582,9636,10206,10318,10410,10572,10581,11074,30835,53373,55223,55337,56649,79643,80149,81876,84875,89853,93343,164668,205860,339122	AXL,BSG,CD81,EFNB3,NR5A2,GAS6,GPR15,IFIT1,ISG20,LY6E,CIITA,MOG,MX1,P4HB,CHMP1A,SELPLG,SIGLEC1,TYRO3,CXCR4,EEA1,IFITM1,OASL,TNFRSF14,APOBEC3B,ISG15,TRIM13,TNIP1,IFITM3,SIVA1,IFITM2,TRIM31,CD209,TPCN1,TRIM62,SHFL,TMPRSS4,CHMP6,ZC3H12A,RAB1B,PARP10,MVB12B,MVB12A,APOBEC3H,TRIML2,RAB43
19_Member	GO Biological Processes	GO:0044403	biological process involved in symbiotic interaction	-4.98055	-2.51728	41/291	558,598,682,867,975,1072,1949,2621,2838,2876,3434,3625,4061,4261,4340,5034,5196,6404,6597,6614,7301,7852,8519,8764,9984,10206,10318,10410,10572,10581,11074,23435,25833,30835,53373,54210,55223,56649,80149,114770,205860	AXL,BCL2L1,BSG,CBL,CD81,CFL1,EFNB3,GAS6,GPR15,GPX1,IFIT1,INHBB,LY6E,CIITA,MOG,P4HB,PF4,SELPLG,SMARCA4,SIGLEC1,TYRO3,CXCR4,IFITM1,TNFRSF14,THOC1,TRIM13,TNIP1,IFITM3,SIVA1,IFITM2,TRIM31,TARDBP,POU2F3,CD209,TPCN1,TREM1,TRIM62,TMPRSS4,ZC3H12A,PGLYRP2,TRIML2
19_Member	GO Biological Processes	GO:0051701	biological process involved in interaction with host	-4.9688	-2.51306	32/204	558,598,682,867,975,1949,2621,2838,3434,4061,4261,4340,5034,6404,6614,7301,7852,8519,8764,9984,10206,10318,10410,10572,10581,11074,30835,53373,55223,56649,114770,205860	AXL,BCL2L1,BSG,CBL,CD81,EFNB3,GAS6,GPR15,IFIT1,LY6E,CIITA,MOG,P4HB,SELPLG,SIGLEC1,TYRO3,CXCR4,IFITM1,TNFRSF14,THOC1,TRIM13,TNIP1,IFITM3,SIVA1,IFITM2,TRIM31,CD209,TPCN1,TRIM62,TMPRSS4,PGLYRP2,TRIML2
19_Member	GO Biological Processes	GO:0044409	entry into host	-4.82539	-2.44525	26/152	558,682,867,975,1949,2621,2838,4061,4261,4340,5034,6404,6614,7301,7852,8519,8764,10410,10572,10581,11074,30835,53373,55223,56649,205860	AXL,BSG,CBL,CD81,EFNB3,GAS6,GPR15,LY6E,CIITA,MOG,P4HB,SELPLG,SIGLEC1,TYRO3,CXCR4,IFITM1,TNFRSF14,IFITM3,SIVA1,IFITM2,TRIM31,CD209,TPCN1,TRIM62,TMPRSS4,TRIML2
19_Member	GO Biological Processes	GO:0046718	viral entry into host cell	-4.72556	-2.40606	25/145	558,682,975,1949,2621,2838,4061,4261,4340,5034,6404,6614,7301,7852,8519,8764,10410,10572,10581,11074,30835,53373,55223,56649,205860	AXL,BSG,CD81,EFNB3,GAS6,GPR15,LY6E,CIITA,MOG,P4HB,SELPLG,SIGLEC1,TYRO3,CXCR4,IFITM1,TNFRSF14,IFITM3,SIVA1,IFITM2,TRIM31,CD209,TPCN1,TRIM62,TMPRSS4,TRIML2
19_Member	GO Biological Processes	GO:0052126	movement in host environment	-4.12495	-2.0021	27/176	558,682,867,975,1949,2621,2838,4061,4261,4340,5034,6404,6614,7301,7852,8519,8764,10206,10410,10572,10581,11074,30835,53373,55223,56649,205860	AXL,BSG,CBL,CD81,EFNB3,GAS6,GPR15,LY6E,CIITA,MOG,P4HB,SELPLG,SIGLEC1,TYRO3,CXCR4,IFITM1,TNFRSF14,TRIM13,IFITM3,SIVA1,IFITM2,TRIM31,CD209,TPCN1,TRIM62,TMPRSS4,TRIML2
19_Member	GO Biological Processes	GO:0046596	regulation of viral entry into host cell	-3.34641	-1.5136	10/42	4061,4261,5034,8519,10410,10581,11074,55223,56649,205860	LY6E,CIITA,P4HB,IFITM1,IFITM3,IFITM2,TRIM31,TRIM62,TMPRSS4,TRIML2
19_Member	GO Biological Processes	GO:0052372	modulation by symbiont of entry into host	-2.79066	-1.13819	10/49	4061,4261,5034,8519,10410,10581,11074,55223,56649,205860	LY6E,CIITA,P4HB,IFITM1,IFITM3,IFITM2,TRIM31,TRIM62,TMPRSS4,TRIML2
19_Member	GO Biological Processes	GO:0046597	negative regulation of viral entry into host cell	-2.63143	-1.0362	6/21	4061,4261,8519,10410,10581,11074	LY6E,CIITA,IFITM1,IFITM3,IFITM2,TRIM31
19_Member	GO Biological Processes	GO:1903901	negative regulation of viral life cycle	-2.22063	-0.782461	6/25	4061,4261,8519,10410,10581,11074	LY6E,CIITA,IFITM1,IFITM3,IFITM2,TRIM31
19_Member	GO Biological Processes	GO:0043903	regulation of biological process involved in symbiotic interaction	-2.00208	-0.639439	11/72	4061,4261,5034,8519,10206,10410,10581,11074,55223,56649,205860	LY6E,CIITA,P4HB,IFITM1,TRIM13,IFITM3,IFITM2,TRIM31,TRIM62,TMPRSS4,TRIML2
20_Summary	KEGG Pathway	ko04514	Cell adhesion molecules (CAMs)	-5.76427	-3.03268	27/144	1272,1366,3105,3106,3107,3109,3113,3122,3133,3135,3385,4267,5010,5133,6401,6404,6614,7122,8516,9369,23114,51208,57502,80381,83700,90952,149461,6414,2194,3002,3553,5551,5798,5799,730,1459,3586,5590,7040,10578,50943,1515,910,911,913,8772,1776,2013,3004,6813,10383,11151,23207,54210,135250,201294,3448,598,5196,85236,117285,1509,5865,5971,7057,30835,975,1277,8519,8778,29990,340205,22872	CNTN1,CLDN7,HLA-A,HLA-B,HLA-C,HLA-DMB,HLA-DPA1,HLA-DRA,HLA-E,HLA-G,ICAM3,CD99,CLDN11,PDCD1,SELE,SELPLG,SIGLEC1,CLDN5,ITGA8,NRXN3,NFASC,CLDN18,NLGN4X,CD276,JAM3,ESAM,CLDN19,SELENOP,FASN,GZMB,IL1B,PRF1,PTPRN,PTPRN2,C7,CSNK2A2,IL10,PRKCZ,TGFB1,GNLY,FOXP3,CTSV,CD1B,CD1C,CD1E,FADD,DNASE1L3,EMP2,GZMM,STXBP2,TUBB4B,CORO1A,PLEKHM2,TREM1,RAET1E,UNC13D,IFNA14,BCL2L1,PF4,H2BC12,DEFB118,CTSD,RAB3B,RELB,THBS1…
20_Member	KEGG Pathway	ko04514	Cell adhesion molecules (CAMs)	-5.76427	-3.03268	27/144	1272,1366,3105,3106,3107,3109,3113,3122,3133,3135,3385,4267,5010,5133,6401,6404,6614,7122,8516,9369,23114,51208,57502,80381,83700,90952,149461	CNTN1,CLDN7,HLA-A,HLA-B,HLA-C,HLA-DMB,HLA-DPA1,HLA-DRA,HLA-E,HLA-G,ICAM3,CD99,CLDN11,PDCD1,SELE,SELPLG,SIGLEC1,CLDN5,ITGA8,NRXN3,NFASC,CLDN18,NLGN4X,CD276,JAM3,ESAM,CLDN19
20_Member	KEGG Pathway	hsa04514	Cell adhesion molecules (CAMs)	-5.7347	-3.01726	28/153	1272,1366,3105,3106,3107,3109,3113,3122,3133,3135,3385,4267,5010,5133,6401,6404,6414,6614,7122,8516,9369,23114,51208,57502,80381,83700,90952,149461	CNTN1,CLDN7,HLA-A,HLA-B,HLA-C,HLA-DMB,HLA-DPA1,HLA-DRA,HLA-E,HLA-G,ICAM3,CD99,CLDN11,PDCD1,SELE,SELPLG,SELENOP,SIGLEC1,CLDN5,ITGA8,NRXN3,NFASC,CLDN18,NLGN4X,CD276,JAM3,ESAM,CLDN19
20_Member	KEGG Pathway	hsa04940	Type I diabetes mellitus	-5.69246	-2.99432	14/47	2194,3002,3105,3106,3107,3109,3113,3122,3133,3135,3553,5551,5798,5799	FASN,GZMB,HLA-A,HLA-B,HLA-C,HLA-DMB,HLA-DPA1,HLA-DRA,HLA-E,HLA-G,IL1B,PRF1,PTPRN,PTPRN2
20_Member	KEGG Pathway	ko04940	Type I diabetes mellitus	-5.40848	-2.80346	13/43	3002,3105,3106,3107,3109,3113,3122,3133,3135,3553,5551,5798,5799	GZMB,HLA-A,HLA-B,HLA-C,HLA-DMB,HLA-DPA1,HLA-DRA,HLA-E,HLA-G,IL1B,PRF1,PTPRN,PTPRN2
20_Member	WikiPathways	WP2328	Allograft Rejection	-4.5116	-2.26677	18/89	730,1459,3002,3105,3106,3107,3109,3113,3122,3133,3135,3553,3586,5551,5590,7040,10578,50943	C7,CSNK2A2,GZMB,HLA-A,HLA-B,HLA-C,HLA-DMB,HLA-DPA1,HLA-DRA,HLA-E,HLA-G,IL1B,IL10,PRF1,PRKCZ,TGFB1,GNLY,FOXP3
20_Member	KEGG Pathway	ko05330	Allograft rejection	-4.46746	-2.24011	11/38	3002,3105,3106,3107,3109,3113,3122,3133,3135,3586,5551	GZMB,HLA-A,HLA-B,HLA-C,HLA-DMB,HLA-DPA1,HLA-DRA,HLA-E,HLA-G,IL10,PRF1
20_Member	Reactome Gene Sets	R-HSA-1236977	Endosomal/Vacuolar pathway	-4.44122	-2.22334	6/11	1515,3105,3106,3107,3133,3135	CTSV,HLA-A,HLA-B,HLA-C,HLA-E,HLA-G
20_Member	GO Biological Processes	GO:0019883	antigen processing and presentation of endogenous antigen	-4.43741	-2.22265	9/26	910,911,913,3105,3106,3107,3122,3133,3135	CD1B,CD1C,CD1E,HLA-A,HLA-B,HLA-C,HLA-DRA,HLA-E,HLA-G
20_Member	KEGG Pathway	hsa05332	Graft-versus-host disease	-4.32369	-2.13598	12/46	2194,3002,3105,3106,3107,3109,3113,3122,3133,3135,3553,5551	FASN,GZMB,HLA-A,HLA-B,HLA-C,HLA-DMB,HLA-DPA1,HLA-DRA,HLA-E,HLA-G,IL1B,PRF1
20_Member	KEGG Pathway	hsa05330	Allograft rejection	-4.2236	-2.06682	12/47	2194,3002,3105,3106,3107,3109,3113,3122,3133,3135,3586,5551	FASN,GZMB,HLA-A,HLA-B,HLA-C,HLA-DMB,HLA-DPA1,HLA-DRA,HLA-E,HLA-G,IL10,PRF1
20_Member	GO Biological Processes	GO:0002484	antigen processing and presentation of endogenous peptide antigen via MHC class I via ER pathway	-4.14006	-2.00962	5/8	3105,3106,3107,3133,3135	HLA-A,HLA-B,HLA-C,HLA-E,HLA-G
20_Member	GO Biological Processes	GO:0002486	antigen processing and presentation of endogenous peptide antigen via MHC class I via ER pathway, TAP-independent	-4.14006	-2.00962	5/8	3105,3106,3107,3133,3135	HLA-A,HLA-B,HLA-C,HLA-E,HLA-G
20_Member	KEGG Pathway	ko05332	Graft-versus-host disease	-4.13155	-2.00618	11/41	3002,3105,3106,3107,3109,3113,3122,3133,3135,3553,5551	GZMB,HLA-A,HLA-B,HLA-C,HLA-DMB,HLA-DPA1,HLA-DRA,HLA-E,HLA-G,IL1B,PRF1
20_Member	GO Biological Processes	GO:0001916	positive regulation of T cell mediated cytotoxicity	-4.01351	-1.9405	9/29	910,911,913,3105,3106,3122,3133,3135,8772	CD1B,CD1C,CD1E,HLA-A,HLA-B,HLA-DRA,HLA-E,HLA-G,FADD
20_Member	GO Biological Processes	GO:0001909	leukocyte mediated cytotoxicity	-3.90564	-1.8812	21/125	910,911,913,1776,2013,3002,3004,3105,3106,3122,3133,3135,5551,6813,8772,10383,11151,23207,54210,135250,201294	CD1B,CD1C,CD1E,DNASE1L3,EMP2,GZMB,GZMM,HLA-A,HLA-B,HLA-DRA,HLA-E,HLA-G,PRF1,STXBP2,FADD,TUBB4B,CORO1A,PLEKHM2,TREM1,RAET1E,UNC13D
20_Member	GO Biological Processes	GO:0001913	T cell mediated cytotoxicity	-3.85258	-1.84193	12/51	910,911,913,2013,3004,3105,3106,3122,3133,3135,5551,8772	CD1B,CD1C,CD1E,EMP2,GZMM,HLA-A,HLA-B,HLA-DRA,HLA-E,HLA-G,PRF1,FADD
20_Member	KEGG Pathway	ko05320	Autoimmune thyroid disease	-3.68285	-1.72336	12/53	3002,3105,3106,3107,3109,3113,3122,3133,3135,3448,3586,5551	GZMB,HLA-A,HLA-B,HLA-C,HLA-DMB,HLA-DPA1,HLA-DRA,HLA-E,HLA-G,IFNA14,IL10,PRF1
20_Member	GO Biological Processes	GO:0042270	protection from natural killer cell mediated cytotoxicity	-3.52184	-1.62484	4/6	3105,3106,3133,3135	HLA-A,HLA-B,HLA-E,HLA-G
20_Member	GO Biological Processes	GO:0001906	cell killing	-3.48824	-1.60591	27/192	598,910,911,913,1776,2013,3002,3004,3105,3106,3122,3133,3135,3586,5196,5551,6813,8772,10383,10578,11151,23207,54210,85236,117285,135250,201294	BCL2L1,CD1B,CD1C,CD1E,DNASE1L3,EMP2,GZMB,GZMM,HLA-A,HLA-B,HLA-DRA,HLA-E,HLA-G,IL10,PF4,PRF1,STXBP2,FADD,TUBB4B,GNLY,CORO1A,PLEKHM2,TREM1,H2BC12,DEFB118,RAET1E,UNC13D
20_Member	KEGG Pathway	hsa05320	Autoimmune thyroid disease	-3.44294	-1.5762	13/64	2194,3002,3105,3106,3107,3109,3113,3122,3133,3135,3448,3586,5551	FASN,GZMB,HLA-A,HLA-B,HLA-C,HLA-DMB,HLA-DPA1,HLA-DRA,HLA-E,HLA-G,IFNA14,IL10,PRF1
20_Member	GO Biological Processes	GO:0019882	antigen processing and presentation	-3.04075	-1.31028	17/106	910,911,913,1509,1515,3105,3106,3107,3109,3113,3122,3133,3135,5865,5971,7057,30835	CD1B,CD1C,CD1E,CTSD,CTSV,HLA-A,HLA-B,HLA-C,HLA-DMB,HLA-DPA1,HLA-DRA,HLA-E,HLA-G,RAB3B,RELB,THBS1,CD209
20_Member	GO Biological Processes	GO:0001914	regulation of T cell mediated cytotoxicity	-2.95973	-1.24914	9/39	910,911,913,3105,3106,3122,3133,3135,8772	CD1B,CD1C,CD1E,HLA-A,HLA-B,HLA-DRA,HLA-E,HLA-G,FADD
20_Member	GO Biological Processes	GO:0019884	antigen processing and presentation of exogenous antigen	-2.93671	-1.23537	10/47	910,911,913,1509,1515,3105,3109,3113,3122,3133	CD1B,CD1C,CD1E,CTSD,CTSV,HLA-A,HLA-DMB,HLA-DPA1,HLA-DRA,HLA-E
20_Member	GO Biological Processes	GO:0002483	antigen processing and presentation of endogenous peptide antigen	-2.88075	-1.20738	6/19	3105,3106,3107,3122,3133,3135	HLA-A,HLA-B,HLA-C,HLA-DRA,HLA-E,HLA-G
20_Member	GO Biological Processes	GO:0048002	antigen processing and presentation of peptide antigen	-2.50381	-0.960329	11/62	1509,1515,3105,3106,3107,3109,3113,3122,3133,3135,30835	CTSD,CTSV,HLA-A,HLA-B,HLA-C,HLA-DMB,HLA-DPA1,HLA-DRA,HLA-E,HLA-G,CD209
20_Member	GO Biological Processes	GO:0031343	positive regulation of cell killing	-2.44782	-0.923881	11/63	910,911,913,3105,3106,3122,3133,3135,5551,8772,135250	CD1B,CD1C,CD1E,HLA-A,HLA-B,HLA-DRA,HLA-E,HLA-G,PRF1,FADD,RAET1E
20_Member	Reactome Gene Sets	R-HSA-198933	Immunoregulatory interactions between a Lymphoid and a non-Lymphoid cell	-2.37809	-0.87548	18/132	910,911,975,1277,3105,3106,3107,3133,3135,3385,4267,6614,8519,8778,29990,54210,135250,340205	CD1B,CD1C,CD81,COL1A1,HLA-A,HLA-B,HLA-C,HLA-E,HLA-G,ICAM3,CD99,SIGLEC1,IFITM1,SIGLEC5,PILRB,TREM1,RAET1E,TREML1
20_Member	GO Biological Processes	GO:0001912	positive regulation of leukocyte mediated cytotoxicity	-2.34406	-0.853572	10/56	910,911,913,3105,3106,3122,3133,3135,8772,135250	CD1B,CD1C,CD1E,HLA-A,HLA-B,HLA-DRA,HLA-E,HLA-G,FADD,RAET1E
20_Member	GO Biological Processes	GO:0019885	antigen processing and presentation of endogenous peptide antigen via MHC class I	-2.32425	-0.842453	5/17	3105,3106,3107,3133,3135	HLA-A,HLA-B,HLA-C,HLA-E,HLA-G
20_Member	Reactome Gene Sets	R-HSA-983170	Antigen Presentation: Folding, assembly and peptide loading of class I MHC	-2.22063	-0.782461	6/25	3105,3106,3107,3133,3135,22872	HLA-A,HLA-B,HLA-C,HLA-E,HLA-G,SEC31A

## Sheet: Table S5
Table S5. Results of an association analysis of gene expression between non-responders and responders (after treatment)
Gene	log2FoldChange (Non-responders/responders)	SE	FDR
LINC00971	-5.98888	1.14352	0.00260267
ERBB3	-2.40016	0.477865	0.00384917
STARD13	-2.33074	0.47038	0.00384917
JPT1	0.898376	0.180315	0.00384917
AC068050.1	-1.83041	0.369128	0.00384917
HLA-C	0.872597	0.178195	0.00441486
CYSTM1	1.19116	0.249598	0.0047924
H3F3B	0.846163	0.175255	0.0047924
ROPN1L	1.5852	0.331349	0.0047924
DDR1	-1.97756	0.41559	0.0047924
CD177	2.56122	0.535247	0.0047924
IDO1	2.00283	0.428041	0.00490468
CARD14	-2.7366	0.579234	0.00490468
IFITM3	1.56803	0.33476	0.00490468
CGN	-3.75604	0.798176	0.00490468
ASB11	-5.504	1.1672	0.00490468
ISG15	1.53125	0.327436	0.00490468
SEPTIN3	-2.81987	0.604803	0.00496353
LMNB1	1.60417	0.345345	0.00496353
ITGA11	-4.57124	0.984362	0.00496353
HLA-A	0.902763	0.195558	0.00542224
C16orf89	-3.30557	0.71928	0.00550984
ALOX15	2.56682	0.558018	0.00550984
SOD2	1.52188	0.332781	0.00589915
NLGN4X	-5.48298	1.20107	0.00590534
GLI3	-3.30863	0.729371	0.00652994
ADORA1	-3.76039	0.832026	0.00659611
CYBC1	0.880433	0.194654	0.00659611
TRDN	-6.3109	1.40103	0.00685373
UBE2I	0.52175	0.116327	0.00704879
GRIA2	-5.80948	1.30337	0.00704879
CDKN2D	0.756467	0.170222	0.00704879
FAM153A	-1.52018	0.34136	0.00704879
FPR1	1.51607	0.340657	0.00704879
LRG1	2.08288	0.464373	0.00704879
CYP2B6	-5.7674	1.29696	0.00704879
PRR13	0.726094	0.16228	0.00704879
AC009108.3	-2.89856	0.650224	0.00704879
ADCY10P1	-1.67411	0.377259	0.00708644
MYO5B	-2.09471	0.473763	0.00720157
LCMT1-AS2	-1.83288	0.414788	0.00720157
ADAMTS4	-1.92869	0.437062	0.00722636
CLDN1	-6.61754	1.50109	0.00722636
HMGB2	0.598097	0.136171	0.00762148
PRSS33	2.92054	0.669852	0.00834198
AC126118.1	-2.93094	0.672377	0.00834198
CEACAM3	1.81046	0.417519	0.00907533
MMP9	3.01966	0.697671	0.00908326
AP000925.1	-2.61809	0.604978	0.00908326
RAB5C	0.946893	0.220215	0.00909633
UBE2D3	0.553345	0.128575	0.00909633
ADM	1.75706	0.407296	0.00909633
ADGRG3	2.19295	0.507351	0.00909633
CCSER1	-1.30253	0.302103	0.00909633
RPSAP18	-1.34423	0.312561	0.00909633
PHACTR2P1	-3.40149	0.790204	0.00909633
WBP2	0.860405	0.200459	0.00911278
CFLAR	0.620494	0.145427	0.00924715
IL5RA	1.33479	0.313377	0.00924715
MAPK3	0.91707	0.214868	0.00924715
H3F3A	0.719635	0.168202	0.00924715
STRCP1	-3.84523	0.901006	0.00924715
DDIT4	1.59687	0.374837	0.00924715
IFITM2	1.35894	0.319305	0.00924715
POM121L10P	-3.17497	0.743798	0.00924715
HLA-B	0.803712	0.188604	0.00924715
AL583856.2	-2.2714	0.533745	0.00924715
ATP2B3	-4.4612	1.05045	0.00947889
WDR62	-2.43669	0.574685	0.00951501
PABPC1L	-1.40649	0.331711	0.00951501
ABCB4	-1.45303	0.345213	0.00989498
NOVA2	-5.12713	1.21987	0.00989498
PDAP1	0.610425	0.14496	0.00989498
TNFAIP6	2.34317	0.554837	0.00989498
RSAD2	2.19556	0.521664	0.00989498
PHC2	1.09509	0.25989	0.00989498
BSN	-3.28767	0.777562	0.00989498
UBE2L3	0.436813	0.103843	0.00989498
AC097721.1	-3.72426	0.885653	0.00989498
DOCK6	-3.21189	0.765043	0.00998502
POLR2J	0.643477	0.15342	0.0100505
LY6E	1.37984	0.329853	0.0104296
SIM2	-2.37782	0.57155	0.0114036
CCDC40	-2.82427	0.680247	0.0114481
FCGR2A	1.22795	0.295595	0.0114481
RB1-DT	-1.85565	0.446901	0.0114481
SEMA6A	-1.89662	0.457443	0.0115094
SYBU	-2.2109	0.534087	0.0115094
SERPING1	2.01898	0.488133	0.0115094
IBA57	-0.640933	0.154854	0.0115094
C3orf86	1.6167	0.390663	0.0115094
CARD17	1.02024	0.246596	0.0115094
SIGLEC8	2.90382	0.703953	0.0119572
TAS2R5	-1.71948	0.417328	0.0120871
OSTF1	0.48317	0.1174	0.0122099
MAEA	0.521316	0.126919	0.0122701
RAMP1	1.57071	0.382588	0.0122701
CPLX2	-4.12116	1.00366	0.0122701
GPAT2P2	-4.15235	1.01104	0.0122701
G6PD	1.06772	0.260296	0.0123425
PGLYRP1	1.87907	0.458617	0.0123905
BID	0.966321	0.236375	0.0123905
USP44	-1.08113	0.264419	0.0123905
TSC22D3	0.892324	0.218227	0.0123905
PRKD1	-3.12909	0.76485	0.0123905
MSRB1	1.3628	0.332828	0.0123905
AKR7L	-2.62511	0.642751	0.0123905
AC007298.2	2.37519	0.581459	0.0123905
AL445524.1	1.09051	0.267187	0.0124287
CCDC142	-0.756088	0.18562	0.012713
ZNF606	-0.777551	0.190943	0.012713
GLIPR2	0.74085	0.182074	0.01278
IDS	0.557333	0.137139	0.0129441
BMX	2.26084	0.556905	0.0130495
MICAL3	-1.30364	0.321233	0.0130495
ZNF662	-1.17216	0.289208	0.0132342
NCF4	1.20922	0.298686	0.013277
NAPA	0.781439	0.193165	0.013277
FPR2	1.4398	0.35597	0.013277
TNFSF12	0.614758	0.151885	0.013277
SZRD1	0.689967	0.171139	0.0133889
WIPF1	0.492174	0.122197	0.0133889
RBCK1	0.649	0.161432	0.0133889
BECN1	0.437761	0.108705	0.0133889
MATN2	-2.03678	0.506766	0.0133889
ALOX5AP	0.846954	0.210045	0.0133889
SF3B4	0.612488	0.152076	0.0133889
LRRC37A	-0.984627	0.24405	0.0133889
FUT7	1.21152	0.301478	0.0133889
FAM153B	-1.73507	0.431073	0.0133889
HIST2H2AA3	1.30205	0.32258	0.0133889
IGBP1P1	-1.78449	0.444121	0.0133889
PPIAP6	-2.61962	0.651974	0.0133889
AC068896.1	-2.66932	0.661064	0.0133889
ACOT7	0.740832	0.184602	0.0135702
CFAP58-DT	1.82889	0.456576	0.0139079
WAS	0.71561	0.178799	0.0139807
CLC	1.48129	0.37022	0.0139807
AC083843.3	-1.53403	0.383656	0.0140415
AC092068.3	-2.09722	0.524857	0.0141024
VASH2	-1.56585	0.392408	0.0141558
SCUBE3	-1.41242	0.353983	0.0141558
AP000866.1	-1.90883	0.478014	0.0141558
PDLIM7	1.31296	0.32921	0.0141724
B2M	0.598657	0.150201	0.0142289
ICAM3	0.853868	0.214431	0.0143556
DLEC1	-1.27397	0.32028	0.0143569
FAM221B	-2.83422	0.712453	0.0143569
AC025265.1	-3.38169	0.850237	0.0143569
OASL	1.31794	0.331586	0.0144139
KNOP1P2	-2.16084	0.543833	0.0144139
STARD4-AS1	-2.39723	0.604546	0.0148133
TXNDC12	0.44782	0.113398	0.0148663
BICC1	-1.53308	0.387858	0.0148663
LRRC4	1.54502	0.390041	0.0148663
TNIP1	0.702125	0.177639	0.0148663
XKR8	1.02526	0.259341	0.0148663
FUT9	-5.42899	1.37043	0.0148663
RBM44	-1.78529	0.451834	0.0148663
TMSB4X	0.519959	0.131605	0.0148663
AL445220.1	-2.88547	0.729043	0.0148663
LSP1	0.917296	0.23279	0.0152776
DSCAML1	-4.29372	1.0904	0.0153593
SUPT4H1	0.640912	0.162853	0.0154128
HTATIP2	0.587883	0.149693	0.0154347
PGF	-2.62588	0.667584	0.0154347
DNAH8	-1.88109	0.478485	0.0154347
CASP5	1.405	0.35751	0.0154347
IGF2BP2-AS1	-2.70672	0.689272	0.0154347
ACSL1	1.33238	0.339804	0.0157303
AC105391.1	-4.24183	1.08368	0.016085
ARF3	0.811708	0.207545	0.0162164
WNT2B	-1.62011	0.41507	0.0163074
IL1RN	1.22733	0.314475	0.0163074
ANXA3	1.74899	0.447667	0.0163074
ARPC2	0.429351	0.109982	0.0163074
C6orf132	-3.38187	0.866754	0.0163074
ABCF2P1	-3.90145	0.998584	0.0163074
IFIT3	1.72821	0.443138	0.0163429
ATP1A2	-3.03252	0.778429	0.0163446
SEZ6L	-1.2436	0.319295	0.0163446
CYTOR	0.828018	0.21248	0.0163446
AC124312.3	-2.37841	0.610519	0.0163446
ZFP3	-0.696273	0.178962	0.0164588
R3HDM4	0.97113	0.249568	0.0164588
AC078846.1	-0.786083	0.202169	0.0165349
LRIG2-DT	-1.09524	0.281885	0.0166435
GPR87	-4.44773	1.14716	0.0169591
SHISA6	-6.03641	1.5566	0.0169591
ACTN4	0.434798	0.112281	0.0169648
CHMP2A	0.826292	0.21325	0.0169648
MYO18B	-3.92665	1.0157	0.0169648
CABLES1	-2.26067	0.584212	0.0169648
GLUL	1.10466	0.285589	0.0169648
ARF1	0.678445	0.17553	0.0169648
CREB5	1.27663	0.329697	0.0169648
CDA	1.18978	0.307473	0.0169648
FAM215B	-1.1701	0.302463	0.0169648
AL627309.1	-1.81976	0.470791	0.0169648
FKBP8	1.04854	0.2714	0.0169988
CA4	2.74397	0.710581	0.0170489
CKLF	0.666925	0.172816	0.0171377
AQP9	1.54251	0.39999	0.0171745
CPXM2	-3.37162	0.874306	0.0171745
PPP1R36	-1.88947	0.490445	0.0173604
LIMD2	0.811377	0.210881	0.0174096
TAP1	0.914449	0.237606	0.0174096
C5AR1	1.13897	0.29604	0.0174096
NPM1P37	-1.35564	0.352264	0.0174096
EPSTI1	1.1356	0.295549	0.017608
LATS2-AS1	-1.84041	0.478934	0.017608
CHMP1A	0.786476	0.204809	0.0176942
GOLGA6L4	-2.83312	0.739692	0.0182576
EPS15P1	-4.87273	1.27202	0.0182576
AC139426.3	-5.62131	1.46843	0.0183274
ANKRD22	2.19481	0.574068	0.018608
KCNJ15	2.11725	0.553973	0.0186258
ZNF275	-0.598385	0.156645	0.0186897
OR1N2	-4.23818	1.1102	0.0188
LRIG2	-0.621009	0.162791	0.0188445
LILRA6	1.25101	0.328137	0.0189372
PROK2	1.66139	0.436204	0.018979
HLA-E	0.719098	0.188748	0.018979
RPS23P2	-4.02178	1.05577	0.018979
DPPA4	-1.30437	0.343114	0.0189874
CD63	0.925023	0.243625	0.0189874
TNFRSF14	0.715535	0.188201	0.0189874
LAPTM5	0.564786	0.148526	0.0189874
CDC42BPG	-2.05656	0.541727	0.0189874
OLFML1	-1.28255	0.337523	0.0189874
AC138409.1	-2.1149	0.555832	0.0189874
SMCR5	-1.73765	0.457587	0.0189874
AC006970.1	1.62007	0.426425	0.0189874
RPL7AP2	-3.71614	0.976759	0.0189874
AC008663.2	-3.2098	0.843886	0.0189874
AC007406.3	-4.15351	1.0935	0.0189874
NR1I3	-1.60128	0.421932	0.0190024
AL023806.1	-2.19472	0.57866	0.0191058
ENSA	0.586104	0.154671	0.0192921
CDS2	0.731808	0.193174	0.0192946
HSPA12A	-4.30286	1.13664	0.0193544
MYL4	2.76721	0.730837	0.0193544
SHISA5	0.822527	0.217344	0.0193678
OAZ1	0.816565	0.21595	0.0193981
OTOF	2.1907	0.579247	0.0193981
PPP1R18	0.603997	0.15974	0.0193981
TNFRSF12A	1.7046	0.450996	0.0194393
GAPDHP68	-4.64297	1.22886	0.0194703
DNAJB6	0.354249	0.0938187	0.0195821
U62317.1	1.39093	0.36852	0.0196257
NINJ1	1.11528	0.295592	0.0196275
NXN	-2.42511	0.642896	0.0196275
PSMB9	0.823646	0.218387	0.0196275
PPP4C	0.72849	0.193239	0.0196802
CHMP3	0.565685	0.150375	0.0200694
EMC7	0.398728	0.106009	0.0200694
AP002490.1	-1.80759	0.480522	0.0200694
A4GALT	-4.60973	1.22621	0.0200761
FCGR3B	2.92415	0.778222	0.0200761
OR4D9	-5.11629	1.36113	0.0200761
AC011466.3	-2.78721	0.741726	0.0200761
SQOR	0.827266	0.220535	0.0201442
TLE3	0.782365	0.208556	0.0201442
ZNF713	-1.50125	0.400102	0.0201442
CCR3	1.53632	0.409074	0.0201442
TAPBP	0.577981	0.154059	0.0201442
AC055811.1	-2.01316	0.536655	0.0201442
CNN2	0.667843	0.178234	0.0203083
ACTB	0.625766	0.167028	0.0203083
ZNF157	-1.24808	0.332997	0.0203083
CELF6	-2.358	0.630309	0.0206804
CALM3	0.812254	0.217435	0.0207477
RGS19	0.86753	0.232275	0.0207477
RHOG	0.874532	0.233961	0.0207477
MTND5P26	-3.75434	1.00441	0.0207477
AC093278.1	-3.15639	0.844896	0.0207477
AC090953.1	-3.11702	0.834517	0.0207477
FBXO6	0.924805	0.247669	0.0207497
MTHFS	0.637767	0.170908	0.020876
ABTB1	1.17415	0.314955	0.0211091
HCAR3	1.73173	0.46465	0.0211231
VNN2	1.21566	0.326418	0.0212721
USHBP1	-3.34648	0.898788	0.0212721
ADCY5	-2.75589	0.740314	0.0212721
ARID5A	0.886132	0.238207	0.02142
GCA	1.13231	0.304862	0.0218472
MEIS3	-4.3985	1.18611	0.0221317
B3GNT8	1.35101	0.36428	0.0221317
SEC61B	0.387936	0.10472	0.0223945
CUBN	-2.08534	0.563376	0.0225883
CPEB1	-1.43298	0.387255	0.0226166
MXD1	1.3217	0.357386	0.0226551
AP1S1	0.733968	0.198426	0.0226551
SIMC1	-0.763398	0.206521	0.0227411
NEK6	0.861847	0.233355	0.022814
RAB20	1.23377	0.334289	0.022814
UBAP1	0.54405	0.147397	0.022814
H3F3C	0.592073	0.160326	0.022814
AC138951.1	-2.16816	0.587086	0.022814
AC092969.1	-4.75786	1.28873	0.022814
U62317.4	1.64526	0.445929	0.0228512
NAMPT	1.30496	0.353799	0.0228756
ELF3	-2.16154	0.586322	0.0228933
UMODL1	-2.41007	0.653701	0.0228933
DHRS12	0.790572	0.214549	0.0229112
DUSP26	-4.73254	1.2842	0.0229112
MAST1	-2.53955	0.690553	0.0231368
IL1R2	1.8064	0.490868	0.0231368
MT2A	0.983083	0.267258	0.0231368
DEDD2	0.732514	0.199052	0.0231368
AC008677.1	-5.09848	1.38558	0.0231368
RDM1P5	-2.4236	0.659021	0.0231368
USB1	0.794837	0.21665	0.0233712
IGDCC4	-2.29554	0.625458	0.0233712
NR1H2	0.917796	0.250269	0.0233712
UBTFL3	-4.77495	1.30043	0.0233712
AL391684.1	-1.75129	0.477437	0.0233712
AL645939.1	0.830762	0.226222	0.0233712
RPL7P22	-2.11357	0.575516	0.0233712
KRT18P15	-2.79964	0.762174	0.0233712
H2AFJ	0.815191	0.22214	0.0233712
AP003717.2	-2.43514	0.664002	0.0233712
MUC20	-1.74129	0.474994	0.0234214
CEACAM4	1.23762	0.337841	0.0235225
SNRPB	0.677194	0.184855	0.0235225
TNFRSF11B	-2.89666	0.791606	0.0238307
PHLPP2	-0.846581	0.231806	0.0238312
RAB7A	0.514801	0.140974	0.0238312
CYB5R3	0.928317	0.254097	0.0238312
GATA1	1.45657	0.398199	0.0238312
DDA1	0.692874	0.189568	0.0238312
SOX7	-1.68854	0.462374	0.0238312
APOBR	0.8677	0.237455	0.0238312
HIST1H2BK	0.702846	0.19228	0.0238312
LINC02641	-3.68399	1.00746	0.0238312
AC016907.2	-2.90986	0.796834	0.0238312
CREB3L3	-3.50574	0.961761	0.023867
PILRA	1.06415	0.29176	0.023867
SGK2	-2.73318	0.749981	0.023867
BUD31	0.521982	0.143377	0.023867
GDAP1L1	-3.09747	0.848839	0.023867
DYNLRB1	0.485641	0.133355	0.023867
FAM186B	-1.9008	0.521663	0.023867
SH3BGRL3	0.775335	0.212957	0.023867
GRIK4	-2.51303	0.689622	0.023867
UBE2L6	1.05988	0.290441	0.023867
BSG	0.701231	0.192617	0.023867
GPR4	-5.00809	1.37316	0.023867
PSG9	-5.42583	1.48713	0.023867
BCO2	-1.65636	0.454803	0.023867
AC091887.1	-3.25128	0.891624	0.023867
AL021707.2	-1.2673	0.348214	0.0239056
MCF2L2	-1.65083	0.454013	0.0240923
TAPT1-AS1	-0.932817	0.256549	0.0240923
ARMC9	-2.14888	0.591137	0.0241058
HERC2P5	-4.45993	1.22756	0.0242293
CLEC18A	-2.57414	0.708722	0.0242641
QPCT	1.03379	0.284858	0.0244753
COPE	0.855132	0.235735	0.0245642
GABARAPL1	0.661197	0.182328	0.0246034
DSG2	-1.89185	0.522233	0.0246373
LGALS3BP	1.27758	0.352541	0.0246373
TREM1	1.23329	0.340193	0.0246373
ZNF705E	-2.1744	0.59993	0.0246373
GRM5	-6.88368	1.90121	0.0247557
CFAP44	-1.36583	0.377307	0.0247627
HMGB1	0.277192	0.0766449	0.0250212
CFL1	0.694485	0.192154	0.025147
HCAR2	1.9457	0.538392	0.025147
GSG1	-2.15103	0.5956	0.0251807
FCGR1A	1.57677	0.436554	0.0251807
GPSM3	0.824663	0.228338	0.0251807
RAB27A	0.559618	0.15506	0.0252158
HEXIM2	0.969442	0.268704	0.0252158
AC023157.1	1.39921	0.387812	0.0252158
RPSAP76	-1.83264	0.507799	0.0252158
AC007114.2	-1.93407	0.535702	0.0252158
CARHSP1	0.7281	0.201906	0.0253186
TF	-3.16643	0.878472	0.0254148
PSMB2	0.480164	0.133338	0.0256157
ATP2C2	-2.54992	0.708292	0.0256507
ACOT8	0.607323	0.168847	0.0257095
OSBPL2	0.46135	0.128234	0.0257095
TXN	0.64568	0.179439	0.0257095
GLMP	0.87979	0.244554	0.0257095
CSPG4P5	-4.42922	1.23169	0.0257271
TRPV3	-1.55715	0.433177	0.0257675
AC013476.1	-2.84671	0.792136	0.0257675
AMD1P3	-1.21065	0.336843	0.0257675
SIGLEC10	0.831839	0.231612	0.0259218
APOBEC3B	1.66761	0.464613	0.0259676
PDCD1LG2	1.80039	0.501622	0.0259676
CYP17A1	-2.25499	0.628671	0.0261247
MVP	0.977828	0.272712	0.0261325
RARA	0.854149	0.23819	0.0261325
ETV7	1.89027	0.529479	0.0262482
RHOA	0.507877	0.142226	0.0262482
BCL3	1.04512	0.29339	0.0262482
CD82	0.790737	0.221409	0.0262482
HPX	-2.56345	0.719303	0.0262482
KLHL29	-1.88484	0.528482	0.0262482
GUCA1C	-3.92441	1.09971	0.0262482
RALB	0.761841	0.213503	0.0262482
ADAM8	0.868536	0.242487	0.0262482
TBCEL	-0.67185	0.188515	0.0262482
RER1	0.578219	0.161541	0.0262482
GBP2	0.994074	0.278945	0.0262482
IFI27	2.17432	0.610445	0.0262482
BATF2	1.78611	0.501121	0.0262482
PTAFR	1.07481	0.301331	0.0262482
NRG4	-1.44605	0.404125	0.0262482
SOX12	-0.799495	0.223471	0.0262482
TMPRSS9	-3.70233	1.03427	0.0262482
CSF1	0.92443	0.259433	0.0262482
FAM186A	-2.54604	0.710494	0.0262482
RXRA	0.972764	0.272399	0.0262482
TMEM120A	0.869827	0.243215	0.0262482
INPP5F	-0.682876	0.191548	0.0262482
AC138409.2	-1.47512	0.413262	0.0262482
AP004289.1	-2.62483	0.734834	0.0262482
OR2A9P	-0.883217	0.246703	0.0262482
AL954705.1	-1.76408	0.494426	0.0262482
RN7SL67P	-3.10802	0.868112	0.0262482
FCF1P8	-3.49285	0.977149	0.0262482
SMG1P7	-1.12269	0.314136	0.0262482
AL358933.1	-1.70892	0.479775	0.0262482
ZNF234	-0.551565	0.154252	0.0262482
LDLRAD4-AS1	-2.2883	0.640342	0.0262482
TTLL5	-0.601683	0.169011	0.0263738
IFI35	1.02212	0.287228	0.0264589
NCR3LG1	-1.32276	0.371828	0.0265149
MYL12B	0.418622	0.117808	0.0266388
BLOC1S1	0.770251	0.216643	0.0266388
SCUBE1	-2.43475	0.685151	0.0266388
LILRA2	1.11924	0.314965	0.0266388
PPIAP47	-4.26803	1.20114	0.0266388
LINC02080	-2.61327	0.735592	0.026653
PLAUR	1.18024	0.332495	0.0267197
SIGLEC5	1.14122	0.321631	0.0267197
ATP6V0E1	0.495283	0.139555	0.0267197
TPM3	0.475452	0.134029	0.0267197
LITAF	0.848714	0.239163	0.0267197
IGFL2	1.55798	0.439173	0.0267197
LINC01426	-2.47076	0.696096	0.0267197
ZNF736	-0.620098	0.174712	0.0267197
CLPTM1L	0.428345	0.120834	0.0267643
KRT23	2.03392	0.573688	0.0267643
GSN	0.918664	0.259207	0.0267643
SLC35E3	0.400973	0.113116	0.0267643
CALN1	-3.44526	0.972105	0.0267643
ARRB2	0.730842	0.206302	0.0268072
TFF3	2.32563	0.656377	0.0268072
DNASE2	0.651315	0.183916	0.0268174
GSTO1	0.645495	0.182266	0.0268174
IGSF3	-2.56486	0.724388	0.0268254
BCDIN3D-AS1	-1.33282	0.376495	0.0268346
RPS7P3	-1.78806	0.505413	0.0270083
KDM4E	-3.68185	1.04091	0.0270227
PITPNM2-AS1	-1.80952	0.511734	0.0270768
MYH16	-5.57137	1.57619	0.0270842
NEB	-1.90123	0.537908	0.0270842
TAF9BP1	-1.7657	0.499585	0.0270842
WDR66	-2.09027	0.591688	0.027192
AC005674.2	-1.29667	0.367165	0.0272537
CCDC81	-1.87954	0.532329	0.0272792
ELOVL5	0.416904	0.118119	0.0273529
STARD9	-1.0504	0.297909	0.0276148
RPL23AP36	-2.28529	0.64809	0.0276148
UBQLNL	-2.26238	0.641745	0.027618
TENT4A	-0.621214	0.176288	0.0276374
TTC29	-5.42087	1.53832	0.0276374
ANP32A	0.520635	0.147759	0.0276374
SLC16A10	-1.38707	0.39384	0.0277526
UBE2F	0.449985	0.127811	0.0277674
AC011467.5	-4.78046	1.35782	0.0277674
AC007389.3	-4.39998	1.25004	0.0277955
DNAH3	-2.10491	0.598276	0.0279074
IFIT2	1.40957	0.400839	0.0279547
PRDM15	-0.577497	0.164234	0.0279547
AC005722.1	-4.67354	1.32919	0.0279547
RPL34-AS1	-0.947583	0.269528	0.0279547
AL157938.1	-2.70182	0.768657	0.0279742
TEAD3	-2.70047	0.769568	0.0280284
AP2S1	0.678999	0.194041	0.0280284
LIMCH1	-1.91626	0.547643	0.0280284
SP100	0.299409	0.0855721	0.0280284
PSME1	0.626914	0.179184	0.0280284
PDC	-2.96513	0.843919	0.0280284
GOLGA7	0.466269	0.133168	0.0280284
FAM177A1	0.350969	0.100001	0.0280284
S100A11	0.823968	0.235236	0.0280284
RAB8A	0.588164	0.167974	0.0280284
MFSD4A	-0.909864	0.25988	0.0280284
TALDO1	0.869602	0.248403	0.0280284
ZNRF3	-1.23768	0.352596	0.0280284
CC2D2B	-1.60475	0.457896	0.0280284
PIWIL2	-2.25079	0.640977	0.0280284
CCER1	-5.12751	1.46061	0.0280284
NOS1AP	-2.45253	0.699364	0.0280284
PSMD10P2	-2.71006	0.77355	0.0280284
EEF1A1P10	-1.20907	0.344928	0.0280284
AC093535.1	-1.85693	0.530614	0.0280284
AC008147.2	-2.28283	0.650584	0.0280284
AL049779.1	-2.72742	0.778812	0.0280284
AC139256.1	-1.40236	0.400779	0.0280284
AP003469.4	-0.869821	0.2478	0.0280284
EIF4BP5	-1.85309	0.52966	0.0280284
AP000919.3	-1.54429	0.441175	0.0280284
AP002884.3	-1.83491	0.523047	0.0280284
VN1R83P	-1.24749	0.356307	0.0280284
AC232271.1	-1.28001	0.365787	0.0280284
H3F3AP2	-1.41447	0.404304	0.0280284
IGSF10	-2.8766	0.822363	0.0280345
C1QC	1.75545	0.502112	0.0281749
ZDHHC12	0.830646	0.237637	0.028196
AC004865.2	1.13421	0.324659	0.0282906
AC002115.1	-2.52894	0.723793	0.0282906
LINC01483	-2.90132	0.830698	0.0283355
AC092142.1	-1.53662	0.440073	0.0283794
AC011595.1	-3.41161	0.977619	0.0285409
AL138720.1	-3.68201	1.05565	0.0286809
CASP16P	-3.02825	0.868409	0.0287083
SLC25A3P2	-2.24276	0.643237	0.0287083
PPP1R9A	-1.2164	0.349018	0.0288135
WDR1	0.697271	0.200218	0.0289294
SLC39A7	0.704971	0.202374	0.0289294
BST2	0.828128	0.238024	0.0289294
THEMIS2	0.936505	0.269095	0.0289294
AQP10	1.71508	0.492553	0.0289294
CACHD1	-2.21987	0.638115	0.0289294
CLEC4E	0.976629	0.280739	0.0289294
ISLR2	-4.10173	1.17846	0.0289294
VPS33B-DT	-1.59122	0.4572	0.0289294
SRXN1	0.629792	0.180991	0.0289294
MASP2	-1.40421	0.404895	0.0289351
PACSIN2	0.680146	0.196039	0.0289351
ZMAT5	0.710557	0.204789	0.0289351
CINP	0.428199	0.123302	0.0289351
GPAM	-0.873072	0.251406	0.0289351
ADGRE3	1.07863	0.31068	0.0289351
LRRC49	-1.5433	0.443959	0.0289351
ITPRIP	0.713368	0.205546	0.0289351
TAGLN2	0.805533	0.231789	0.0289351
S100A9	1.1868	0.341973	0.0289351
ARHGEF40	1.26114	0.362939	0.0289351
DCHS1	-0.973712	0.280585	0.0289351
RAB4B	0.620939	0.178674	0.0289351
FILIP1L	-1.13884	0.328444	0.0289351
ISG20	0.899665	0.25908	0.0289351
TNFRSF10C	1.96096	0.565255	0.0289351
BASP1	1.04782	0.301781	0.0289351
UPP1	0.79253	0.22807	0.0289351
KLHL33	-2.17316	0.624851	0.0289351
GCNT2P1	-2.97707	0.856186	0.0289351
AC092903.2	-3.05546	0.881155	0.0289351
GOLGA2P11	-4.90484	1.4143	0.0289351
AL008727.1	-2.86484	0.825705	0.0289351
SCIN	-1.62936	0.469984	0.0289394
EHD1	0.661165	0.190803	0.028956
NFE2	1.23714	0.357052	0.028956
KCNJ14	-1.57251	0.4538	0.028956
CHCHD2	0.517323	0.149446	0.0292598
AC008481.1	-1.37926	0.398516	0.0292778
PDE8A	-0.73149	0.211479	0.0293036
CD274	1.44665	0.418139	0.0293036
HSPB8	-5.03013	1.45401	0.0293036
TINCR	-2.19598	0.634814	0.0293036
KLHL3	-0.893169	0.258336	0.0294202
STOM	0.428562	0.124022	0.0295293
MXD3	0.918474	0.265827	0.0295293
RPL7AP31	-2.09903	0.607606	0.0295293
NMNAT1P1	-3.50282	1.01386	0.0295293
ZNF267	0.489293	0.141681	0.0295505
AC109361.1	-3.9572	1.14613	0.02959
ROS1	-5.36681	1.5547	0.0296162
CLIC1	0.731698	0.212012	0.0296525
P3H3	-2.50716	0.726607	0.0296801
SLC52A1	-1.30818	0.379225	0.0296808
TRPC4	-5.79774	1.68069	0.0296808
LRCH2	-5.12876	1.48741	0.0296939
CEP112	-1.72248	0.49945	0.0296939
AL139128.1	-1.89862	0.550644	0.0296939
AC089998.4	-2.95709	0.857699	0.0296939
MANSC1	1.72684	0.501186	0.0297971
NBPF20	-1.40979	0.409098	0.0297971
AC138904.1	-1.41009	0.409682	0.0300889
CDC123	0.364063	0.105807	0.0301204
PGLYRP2	-2.38909	0.694438	0.0301204
AC105345.1	-2.5689	0.746634	0.0301204
CIART	-1.16446	0.338832	0.0304682
RABAC1	0.83698	0.243747	0.0305764
PPP1R3B	1.15854	0.337453	0.0305764
SLC22A4	1.14751	0.334234	0.0305764
GOLGA2P5	-1.0508	0.306035	0.0305764
AC012339.2	-4.642	1.35166	0.0305764
RTF2	0.574771	0.167505	0.0306184
SEC14L1	0.860853	0.250928	0.0306184
SLAMF8	1.27226	0.370757	0.0306184
AC016722.1	-3.40434	0.991944	0.0306184
AC012158.1	-2.27147	0.662111	0.0306184
CAPN1	0.695354	0.202859	0.0306873
DBNL	0.706319	0.205972	0.0306873
LRP10	0.672673	0.196227	0.0306873
RNASEK	0.609431	0.177808	0.0306873
MRPL45P1	-5.24041	1.52858	0.0306873
DOK2	0.654162	0.190918	0.0307579
H3F3AP6	0.825464	0.240993	0.0308391
SAP18	0.394573	0.115214	0.0308542
EFR3B	-2.13529	0.623748	0.0309619
HSPA5	0.443851	0.129681	0.0309932
FLOT2	0.742398	0.216986	0.0309987
RBMX2P3	-1.88678	0.551479	0.0309987
HP	1.65983	0.485102	0.0309987
PRKAR1A	0.425111	0.124325	0.0310823
HHLA2	-1.2711	0.372017	0.0310823
NREP	-0.390369	0.114249	0.0310823
ANO7	-2.36701	0.692439	0.0310823
LRPAP1	0.810346	0.237076	0.0310823
HSPA6	1.3419	0.392678	0.0310823
ZNF583	-0.474717	0.138919	0.0310823
JRK	-0.555564	0.162547	0.0310823
AC018521.7	-2.35474	0.688645	0.0310823
FYB1	0.652046	0.190888	0.0311405
SMS	0.408182	0.119546	0.0311595
PDE7B	-1.05868	0.310056	0.0311595
AC104164.1	-3.72931	1.09212	0.0311595
DYSF	1.21915	0.357217	0.0311925
AC108676.1	-1.81029	0.530383	0.0311925
DBI	0.396671	0.116245	0.0312076
ID2	0.638059	0.187136	0.0313819
NLRP5	-5.0205	1.47239	0.0313819
DSCAM-AS1	-4.64365	1.36173	0.0313819
TAX1BP3	0.752993	0.220977	0.0315227
CROCC	-1.68594	0.495009	0.0316682
GRB7	-4.49916	1.32115	0.0316682
AL590399.2	-3.1917	0.937424	0.0317044
LINC01352	-3.19186	0.937905	0.0318401
YIPF3	0.66756	0.196186	0.0318511
PLIN3	0.849171	0.249809	0.0321059
CLASP2	-0.737635	0.216972	0.0321059
PPP1R3E	-0.587579	0.17283	0.0321059
RPA4	-1.24807	0.367307	0.0321735
AL163193.1	-2.65063	0.780011	0.0321735
TRAPPC1	0.577312	0.170008	0.0323743
SRGAP3	-1.10604	0.325854	0.0325025
AC010643.1	-2.74324	0.808354	0.0325353
RILPL2	0.625957	0.184482	0.0325544
RSU1	0.649631	0.19158	0.0325861
PDZD7	-1.79685	0.529796	0.0325861
AC107419.1	-4.92832	1.45362	0.0325861
AC018717.1	-4.63805	1.36781	0.0325861
IL1RAPL1	-5.00738	1.47716	0.0325971
PSD2	-2.46828	0.72857	0.0326483
SPICE1	-0.457955	0.135192	0.0326483
GPT2	-1.27718	0.377023	0.0326483
NPIPB8	-2.94093	0.868142	0.0326483
AC026111.1	-2.26567	0.669008	0.0327016
LIN7A	1.16559	0.344299	0.032729
ASS1P2	-1.47351	0.435205	0.032729
AC010677.1	-4.16064	1.22922	0.032729
ZNF467	0.899319	0.265748	0.0327634
FURIN	0.611569	0.180743	0.0327733
C1S	-2.82044	0.833737	0.0328156
MRPL28	0.694319	0.205412	0.0328164
CCDC113	-2.02868	0.600097	0.0328164
CUX2	-2.27492	0.673105	0.0328164
GNB2	0.749791	0.221737	0.0328164
CCDC36	-2.08569	0.616768	0.0328164
RPS3AP2	-2.8801	0.851999	0.0328164
RPL21P89	-0.966125	0.285692	0.0328164
WSCD2	-2.39629	0.709364	0.0328749
E2F4P1	-4.62613	1.36944	0.0328749
PPARGC1A	-2.67826	0.793348	0.0330326
CARD19	0.864501	0.256102	0.0330326
AC079465.1	-4.77331	1.41376	0.0330326
VSIR	0.945892	0.280327	0.0331062
IQCA1	-1.27244	0.377149	0.0331062
NPTN	0.585316	0.173473	0.0331062
PIN1	0.759284	0.225092	0.0331353
POP4	0.389683	0.115546	0.0331723
HNF4G	-4.53646	1.34551	0.0332002
FCGR1B	1.36506	0.404879	0.0332002
NPAS2	-0.974127	0.289185	0.0335167
NDUFB10	0.625291	0.185676	0.0335765
APOL2	0.787332	0.233945	0.0335998
RELCH	-0.552662	0.164215	0.0335998
PLIN1	-2.77593	0.82455	0.0335998
KCNIP1	-3.85239	1.14478	0.0335998
CCNB1IP1P1	-2.90329	0.862629	0.0335998
ATP6V0B	0.825383	0.245451	0.0336245
PDZRN3	-5.37713	1.59923	0.0336245
CD53	0.465334	0.138328	0.0336245
PHYHIPL	-5.10859	1.51921	0.0336245
FAM161A	-1.01518	0.301908	0.0336245
CASP4	0.671976	0.199839	0.0336245
AC023158.1	-4.96025	1.47469	0.0336245
SLC2A3	0.828906	0.246657	0.0337945
OR7E87P	-4.5199	1.34532	0.033821
NAMPTP1	1.39052	0.413897	0.033821
LAP3	1.12174	0.334292	0.0339819
SCMH1	-0.474476	0.141461	0.0339819
SEC31B	-1.23798	0.36965	0.0339819
CARD10	-5.1913	1.54628	0.0339819
KIAA1549	-2.72364	0.811763	0.0339819
DCTN3	0.656007	0.195863	0.0339819
SHC3	-4.37126	1.30429	0.0339819
NLRP4	-2.24638	0.67009	0.0339819
TRIM17	-1.5386	0.459392	0.0339819
C2	1.5549	0.463197	0.0339819
GPS1	0.663569	0.19806	0.0339819
C1QB	1.59229	0.475209	0.0339819
IZUMO1	-3.51653	1.0487	0.0339819
HLA-F	0.581856	0.173627	0.0339819
CENPBD1P1	0.463189	0.138304	0.0339819
SIAH3	-2.4074	0.718526	0.0339819
RPS4XP8	-3.29285	0.982149	0.0339819
LINC00337	-2.01833	0.601964	0.0339819
GBP1P1	1.97637	0.589309	0.0339819
MTHFD1P1	-1.98493	0.592583	0.0339819
AC097662.1	-1.76789	0.527105	0.0339819
LRRC37A2	-0.594192	0.177066	0.0339819
BORCS8	0.827235	0.246989	0.0339819
LINC02240	-4.93054	1.47034	0.0339819
AC091132.3	-1.02924	0.30699	0.0339819
TBCB	0.54074	0.161498	0.0340248
EHF	-1.64203	0.490456	0.0340248
CEACAM1	1.39237	0.415957	0.0340515
SIL1	0.714881	0.21362	0.0341164
SLC4A1APP1	-1.89686	0.56706	0.0342488
CCDC124	0.755221	0.225805	0.034265
AL845311.1	-5.0716	1.51662	0.0342897
NECAB3	0.793532	0.237407	0.0343912
NPIPA1	-1.00374	0.300298	0.0343912
PRDX5	0.684683	0.204875	0.034404
PDE6D	0.391714	0.117222	0.034404
TMEM213	-2.85527	0.854802	0.0345315
THADA	-0.328548	0.0985878	0.03473
PXDN	-2.91106	0.872935	0.03473
C3orf20	-2.39206	0.716902	0.03473
CNKSR1	-1.69302	0.50757	0.03473
ALDH1L1	-3.8974	1.16777	0.03473
CACNA1D	-1.97306	0.592011	0.03473
SLC13A4	-1.33364	0.3998	0.03473
VAMP5	1.17299	0.352008	0.03473
PAPPA	-2.34661	0.70339	0.03473
BNIP5	-3.09847	0.928554	0.03473
ZNF433	-0.67077	0.201192	0.03473
PPIAP53	-2.94269	0.882445	0.03473
TNKS2-AS1	-1.18109	0.354183	0.03473
AC104135.1	-3.17934	0.9541	0.03473
EI24P2	-2.86383	0.858747	0.03473
AC006195.1	-2.87405	0.862311	0.03473
AC006058.1	-2.65607	0.797352	0.0348316
FLOT1	0.626218	0.188046	0.0348957
AC009567.2	-4.42529	1.32895	0.0348957
AF131215.4	-1.77974	0.534548	0.0349102
AC093010.1	-2.22623	0.668986	0.0350762
SLC22A3	-1.72871	0.519542	0.0350814
P2RX6	-2.03208	0.610847	0.0351234
KRT72	-1.54968	0.465881	0.0351234
ANKRD30A	-4.81024	1.44692	0.0353153
OGFOD2	0.631253	0.189907	0.0353312
SRI	0.435184	0.130966	0.0354113
REPS2	1.47333	0.443449	0.0354113
PTPRVP	-3.27052	0.984403	0.0354113
ADCY1	-2.14492	0.645958	0.0354657
NINJ2	0.797788	0.240247	0.0354657
LINC02346	-4.70932	1.41819	0.0354657
CICP12	-4.61347	1.38909	0.0354657
RPS4XP17	-1.80305	0.543199	0.0355505
ERVFRD-1	-2.2674	0.683125	0.0355505
PXN	0.562334	0.169444	0.0355657
COL5A1	-3.46731	1.04527	0.0356343
TP53I11	0.681757	0.205495	0.0356343
NRBF2P2	-3.30008	0.994859	0.0356343
PKD1P6	-1.32817	0.400517	0.0357162
TUBAP	-4.12059	1.24276	0.0357316
TUB	-1.63219	0.492366	0.0357522
AC011742.3	-2.20589	0.665477	0.0357522
EEF1A1P38	-2.84419	0.858105	0.0357522
CTSA	0.850156	0.256607	0.0357808
FFAR2	1.72073	0.519454	0.0357808
B4GALT5	0.695812	0.21005	0.0357808
TUBA1C	0.672167	0.202876	0.0357808
KLHDC8B	1.17558	0.354764	0.0357808
GMFG	0.71482	0.215874	0.0359035
KCNAB3	-1.24565	0.37642	0.0359982
ZNF605	-0.483221	0.146007	0.0359982
LINC00342	-1.41999	0.42907	0.0359982
AC098859.1	-1.59748	0.482618	0.0359982
EPHA6	-4.18598	1.2655	0.0360175
SDCBP	0.663373	0.200563	0.0360175
NPR1	-4.45852	1.34805	0.0360175
AC012085.1	0.772362	0.233528	0.0360175
ESRG	-3.4634	1.04693	0.0360175
PSMB1	0.434029	0.131378	0.0360196
SELENOK	0.44684	0.135208	0.0360196
ATP6V1B1	-4.73185	1.43286	0.0360196
LARGE1	-1.23018	0.372367	0.0360196
KLB	-1.90147	0.575425	0.0360196
PINK1	0.741427	0.224604	0.0360196
NDEL1	0.539547	0.163448	0.0360196
CD300A	0.798024	0.24147	0.0360196
NOP10	0.674579	0.204255	0.0360196
RP1L1	-3.8737	1.17336	0.0360196
CHRM5	-3.10529	0.94068	0.0360196
IFIT1	1.4043	0.425289	0.0360196
TUBB4B	0.581984	0.176201	0.0360196
PSMB8	0.699301	0.211615	0.0360196
PSMB10	0.699419	0.21182	0.0360196
ATP5MC1P4	-3.03971	0.919477	0.0360196
C2orf92	-1.28436	0.388466	0.0360196
AP5B1	0.852386	0.258089	0.0360196
CHI3L1	1.79651	0.544406	0.0360387
ZBTB5	-0.407911	0.123613	0.0360387
HNRNPA1P50	-1.40232	0.424887	0.0360387
DERL2	0.301164	0.091286	0.036054
HEYL	-2.07395	0.628609	0.036054
RASIP1	-2.36704	0.717987	0.0361427
GPR84	1.23682	0.375379	0.0361427
HMCN2	-3.9625	1.20232	0.0361427
LMAN2	0.616736	0.187113	0.0361427
RAB1B	0.712048	0.216053	0.0361427
SPRY4	-4.38548	1.33047	0.0361427
GET3	0.659767	0.200225	0.0361427
LINC01562	-2.32095	0.704019	0.0361427
RPL22P21	-2.43377	0.738126	0.0361427
AP000253.1	-1.97408	0.599047	0.0361427
EIF3IP1	-3.88915	1.18002	0.0361427
FBXW5	0.717907	0.217915	0.0361562
HSD3B7	1.2737	0.386882	0.036194
DNAJC6	-1.41462	0.429618	0.036194
RAC1	0.421239	0.127938	0.036194
CD2BP2	0.588175	0.178601	0.036194
POU5F1B	-1.9392	0.588962	0.036194
ANKRD18EP	-0.795789	0.241608	0.036194
AC005906.2	-4.45944	1.35476	0.0362221
BEND4	-1.60185	0.486768	0.0362948
HSP90AA5P	-2.15451	0.654986	0.0364332
FKBP1A	0.5991	0.182276	0.0365804
POLR2E	0.816222	0.248415	0.0365804
SRPX2	-4.48289	1.3641	0.0365804
DLG2	-1.63622	0.497974	0.0365804
PART1	-2.56085	0.779309	0.0365804
SLIT3	-2.84096	0.864247	0.0365804
GAPDHP39	-2.04911	0.623401	0.0365804
AP003486.1	-0.674488	0.205186	0.0365804
GALM	0.549913	0.167405	0.0366416
AC245100.1	-3.83304	1.16698	0.0366472
CRTAC1	-5.18178	1.5786	0.0367886
SPTA1	-2.19744	0.6695	0.0367886
KCNK2	-4.44507	1.35492	0.0369365
OR13E1P	-3.67902	1.1215	0.0369365
IGSF6	0.865052	0.263825	0.0371014
PSMD7	0.357464	0.109045	0.0371315
TGFA	1.05612	0.322309	0.0371315
MTX1	0.680082	0.207482	0.0371315
ACTBP7	-2.9413	0.897435	0.0371315
CCDC157	-1.184	0.361399	0.0371315
AL645504.1	-2.31856	0.707701	0.0371315
LINC00941	-2.44579	0.746543	0.0371315
AC025437.6	-4.55487	1.39008	0.0371315
CCDC60	-5.11274	1.56078	0.0371422
TNFSF13B	0.836362	0.255376	0.0371568
PREX1	0.586378	0.179039	0.0371568
TMC5	-2.26824	0.692713	0.0371943
ARMC6	0.475889	0.145524	0.0372143
SLC25A37	1.14606	0.350461	0.0372143
CRADD	0.409128	0.125049	0.0372143
TIGD4	-1.32401	0.404882	0.0372143
SYT9	-3.35761	1.02557	0.0372143
FUT1	-2.39464	0.732132	0.0372143
SPIRE2	-1.26047	0.385175	0.0372143
AL355143.1	-3.94153	1.2047	0.0372143
PLXNA4	-1.21809	0.372234	0.0372143
AL671277.1	0.740801	0.226525	0.0372143
AC137630.2	-1.3268	0.405756	0.0372143
COX10-AS1	-0.45035	0.137591	0.0372143
MPV17L2	0.697913	0.213302	0.0372143
AC010201.1	-3.73782	1.14248	0.0372143
NOP56P3	-3.51998	1.07689	0.0373459
LIMK2	1.12664	0.344731	0.0373691
KLF6	0.706821	0.216392	0.0374675
RMI2	1.75927	0.538593	0.0374675
TDRG1	-3.5038	1.07274	0.0374675
KCNQ1OT1	-1.48046	0.453184	0.0374675
MPP1	0.764339	0.234037	0.0374681
RPS2P45	-1.32196	0.404826	0.0374783
ARFRP1	0.673886	0.206388	0.0374877
PCOLCE-AS1	-2.06674	0.633044	0.0374971
PAF1	0.52493	0.160814	0.0375184
AL390728.2	-1.96813	0.602984	0.0375184
ST8SIA5	-2.91089	0.892148	0.0376271
PDE4C	-3.46482	1.06205	0.0376271
YWHAZ	0.320634	0.0982857	0.0376271
CREM	0.753166	0.230971	0.0377059
AC007038.1	-0.971998	0.298089	0.0377059
AC011471.2	-3.67015	1.1255	0.0377059
MIP	-1.338	0.410405	0.0377292
U2AF1	0.447859	0.137381	0.0377292
KDELR1	0.628363	0.192817	0.0378009
LDHA	0.431012	0.132254	0.0378009
TBX3	-3.15669	0.96897	0.0379032
PDLIM2	0.6509	0.199906	0.0379651
FGF18	-2.97787	0.914467	0.0379651
MTND5P11	-0.901689	0.276947	0.0379651
FAM160A1	-1.39645	0.429074	0.0379732
INPP5J	-3.54107	1.08785	0.0379732
KCNQ5	-1.68044	0.516245	0.0379732
AC009093.3	-1.49349	0.458886	0.0379732
STARD3	0.671641	0.2064	0.0379999
CEBPE	1.50336	0.462425	0.0380355
ARHGDIA	0.669766	0.205981	0.0380355
CCDC150	-1.6284	0.500751	0.0380355
SDR9C7	-4.20224	1.29243	0.0380355
LHFPL5	-2.72012	0.836742	0.0380355
MTND2P4	-4.11613	1.26538	0.0380355
AC022558.2	-2.63952	0.811783	0.0380355
AC133065.2	-1.75715	0.540243	0.0380355
AC006946.2	-1.56635	0.48166	0.0380355
STX10	0.765563	0.235524	0.0380471
POLR3B	-0.464642	0.14297	0.0380815
GPC2	-2.05767	0.633328	0.0381675
PON1	-3.23877	0.997398	0.0383646
CORO1A	0.671785	0.206909	0.0383877
LAMTOR4	0.760104	0.234265	0.0386363
ACADS	0.613735	0.189274	0.0388354
LINC02249	-3.49474	1.07769	0.0388354
FAS	0.71933	0.221967	0.0390511
DDT	0.524648	0.161952	0.039174
Z83844.1	0.701979	0.216813	0.039381
SEMA3D	-2.62592	0.811424	0.0394718
MFSD13B	-1.69422	0.523506	0.0394718
UFD1	0.598552	0.185006	0.0395142
GRAMD4P2	-4.96382	1.53419	0.0395142
ADGRE5	0.692434	0.214105	0.0395705
TMEM266	-2.12487	0.656932	0.0395705
AL136084.2	-4.24714	1.31327	0.0395705
FUT6	-2.56381	0.793069	0.0396415
KLK2	-3.75112	1.16039	0.0396415
PPP1CA	0.629768	0.194796	0.0396415
ZNF304	-0.580925	0.179791	0.0398147
ERICH5	-2.13161	0.660199	0.0400947
EPHA10	-3.7612	1.16499	0.0400947
GSDMB	-0.982419	0.304469	0.0401952
PLSCR1	0.866134	0.268423	0.0401952
RBMX2P5	-1.87333	0.580457	0.0401952
AC100830.1	-1.80178	0.55834	0.0401952
TMBIM6	0.46384	0.14384	0.0402295
NARF	0.546779	0.169524	0.0402295
C9orf16	0.770058	0.238793	0.0402295
ACTG1P1	-1.44622	0.448387	0.0402295
AC009404.1	-1.36622	0.423711	0.0402295
AC008555.2	-1.03597	0.321148	0.0402295
FBXO39	-2.18594	0.678124	0.0402713
CEACAM19	-1.46649	0.455012	0.0402713
AC008073.1	-2.51391	0.780067	0.0402713
MRPS18AP1	-1.93851	0.601326	0.0402713
GOLGA6L5P	-2.06507	0.640782	0.0402713
LAMP2	0.583324	0.181242	0.0403174
STXBP2	0.840124	0.260798	0.0403174
GADD45B	0.860136	0.267114	0.0403174
ERGIC1	0.535185	0.166182	0.0403174
KDR	-2.93139	0.910992	0.0403174
PPCDC	0.793453	0.246305	0.0403174
HDGF	0.504256	0.156632	0.0403174
FCAR	1.14028	0.354405	0.0403174
ZNF521	-1.7402	0.540434	0.0403174
PCDHGA1	-3.50461	1.089	0.0403174
LGR4	-2.14071	0.6649	0.0403174
AC114763.2	-2.31065	0.717194	0.0403174
BCYRN1	-2.05416	0.638479	0.0403174
AC004241.1	0.854029	0.265315	0.0403174
AC022710.1	-2.20237	0.683794	0.0403174
AL121989.1	-1.96547	0.610824	0.0403174
PCGF7P	-3.18056	0.988446	0.0403174
AC006254.3	-3.94806	1.2271	0.0403174
SCNN1A	-1.51586	0.471224	0.0403383
ADIPOR1P1	-4.14388	1.28849	0.0404071
AC040162.3	-1.49767	0.465754	0.0404379
NANOG	-2.03174	0.632046	0.0405155
TLN2	-2.04253	0.635416	0.0405155
TSTA3	0.612524	0.190585	0.0405548
TSPAN15	-1.45954	0.454406	0.040597
GHR	-2.89304	0.900598	0.040597
VASP	0.719536	0.223926	0.040597
TIFA	0.593937	0.184894	0.040597
AHCYL2	-0.549721	0.171161	0.040597
ERVW-1	-2.68736	0.836745	0.040597
LINC00663	-0.72682	0.226296	0.040597
WWC3-AS1	-1.99682	0.621836	0.0406296
AVIL	-1.13304	0.352882	0.0406397
NDRG4	-2.20913	0.688338	0.0406651
NIBAN1	0.739202	0.2304	0.0406651
FBN3	-4.85433	1.51351	0.0406651
ITGA9	-1.78832	0.557143	0.0406651
OBSCN-AS1	-1.0528	0.328108	0.0406651
TDRD12	-1.47454	0.459726	0.0406651
XKRX	-1.3458	0.419362	0.0406651
VSTM5	-2.42821	0.756819	0.0406651
ZNF587P1	-1.99452	0.621596	0.0406651
AC099513.1	-2.15059	0.6703	0.0406651
STPG4	-1.91508	0.597055	0.0406651
LINC01543	-3.42655	1.06809	0.0406651
AL031280.1	-1.24924	0.389544	0.0406872
RPS19BP1	0.566509	0.176678	0.0407132
MAPRE1	0.328523	0.10259	0.040719
MYEF2	-1.22319	0.38231	0.040719
SELPLG	0.700311	0.218879	0.040719
REEP5	0.609624	0.190467	0.040719
TRIM45	-1.29504	0.404168	0.040719
S100A8	1.10902	0.346398	0.040719
LAMTOR1	0.787573	0.245981	0.040719
AL136982.1	-3.32894	1.03971	0.040719
ZFYVE9	-1.38638	0.432902	0.040719
FBLIM1	-2.7583	0.861622	0.040719
CMYA5	-1.85778	0.580579	0.040719
SLC22A13	-2.177	0.679941	0.040719
KLHL34	-1.56755	0.489804	0.040719
GK	0.950922	0.297098	0.040719
SRA1	0.740448	0.231426	0.040719
MCRIP1	0.858782	0.26834	0.040719
DDX3P1	-2.47826	0.773873	0.040719
AC093158.1	-4.13233	1.28953	0.040719
GUSBP2	-1.6411	0.51211	0.040719
AC036214.1	-4.27321	1.33469	0.040719
AP001207.1	-3.8751	1.21115	0.040719
AL357673.1	-3.02581	0.945796	0.040719
LINC02312	-1.83132	0.572444	0.040719
AL158212.3	-0.594449	0.185522	0.040719
AL139286.1	-2.86562	0.894937	0.040719
AL080317.1	-1.20397	0.375875	0.040719
AL008582.1	-1.79949	0.562416	0.040719
PLA2G2F	-3.81291	1.19197	0.0407238
IFITM1	0.752563	0.235287	0.0407339
PCAT18	-3.48999	1.09135	0.0407836
B9D2	0.65658	0.205383	0.0408151
ARHGEF15	-4.35398	1.36193	0.0408151
ZDHHC18	1.09553	0.342672	0.0408151
NADK	0.915801	0.286578	0.0408745
AACS	-0.804313	0.251712	0.0408745
ROBO4	-2.22831	0.697354	0.0408745
PRSS54	-4.29143	1.34326	0.0408813
ZSWIM5P2	-4.39709	1.37628	0.0408813
LINC01993	-2.56035	0.801599	0.0409119
AL441992.1	0.489599	0.153273	0.0409119
EFHD2	0.520242	0.162946	0.041058
TMEM140	1.13267	0.354792	0.041058
GIPR	-1.07695	0.337395	0.0410999
HEY1	1.80214	0.564815	0.041231
YWHAB	0.338608	0.10613	0.041231
TBL3	0.676071	0.211921	0.0412352
SLC16A3	0.847461	0.265683	0.0412627
GAPDHP62	-0.651057	0.204127	0.041265
TMEM59	0.396238	0.124267	0.0413018
SLC10A4	-3.52912	1.10668	0.0413018
ZNF75A	-0.521752	0.163639	0.0413018
HSP90AA4P	-3.84843	1.20713	0.0413139
MAX	0.49311	0.154694	0.0413384
AC007066.2	-0.969903	0.30431	0.0413626
AC092910.3	-1.44338	0.453039	0.0414989
USP10	0.632762	0.198639	0.0415371
ZNF112	-1.39595	0.438437	0.041723
ATP2B2	-2.74215	0.861424	0.0417796
ARPC1B	0.670094	0.210563	0.0418695
MYL6	0.73982	0.232589	0.0420615
MRPL16	0.40251	0.126584	0.0420878
OR2Z1	-4.45999	1.40263	0.0420878
AKR1B1P1	-2.83834	0.892752	0.0420878
AC092809.4	-1.67627	0.527282	0.0420878
TAS2R31	-2.68542	0.844406	0.0420878
AC097374.1	-3.31583	1.04302	0.0420878
CCND3	0.602016	0.189412	0.0421566
AC114402.2	-2.81834	0.886931	0.0422211
AHSA2P	-0.919161	0.289283	0.0422216
RIC8B	-0.489878	0.154246	0.0422796
C1orf147	-1.0551	0.332195	0.0422796
ACKR4P1	-4.07386	1.28262	0.0422796
AJ271736.1	1.43139	0.450642	0.0422796
SURF4	0.491009	0.154643	0.0423267
ZNF556	-2.07261	0.652752	0.0423267
CSF2RB	0.884943	0.278779	0.0423756
AGBL2	-0.889281	0.280253	0.0424646
CASC11	-1.75061	0.551662	0.0424646
DGAT2	1.39676	0.440495	0.0424688
TSG101	0.401471	0.126574	0.0424688
CDKN1A	1.08667	0.342771	0.0424688
SLC3A1	-1.05496	0.33252	0.0424688
ACAN	-2.81882	0.889062	0.0424688
CYP4F3	1.80145	0.56818	0.0424688
ZNF563	-0.602739	0.190135	0.0424688
DRICH1	-2.61514	0.824433	0.0424688
ZYG11A	-2.00952	0.633505	0.0424688
KLHL7-DT	-1.60998	0.507663	0.0424688
RPL18AP15	-3.8685	1.21954	0.0424688
RAD51AP1P1	-1.97556	0.62325	0.0424742
LINC01315	-2.19377	0.692184	0.0424993
PSMD4	0.577184	0.18213	0.0425016
GSK3B	0.523619	0.165291	0.0425343
ECM2	-2.16004	0.681802	0.0425343
TLX1	-4.97589	1.57046	0.0425343
CBX1	0.403542	0.127402	0.0425343
CSPG5	-3.59844	1.13611	0.0425343
AL137025.1	-2.49841	0.788731	0.0425343
CADM3-AS1	-3.35482	1.05947	0.042617
PCBD1	0.436261	0.1378	0.0426705
C20orf202	-2.12277	0.670697	0.0427636
TYROBP	0.848526	0.268271	0.043015
MAP3K15	-2.1373	0.67592	0.043015
BX322639.1	-1.49445	0.472595	0.043015
TESC-AS1	-1.97119	0.623388	0.043015
HERC2P9	-1.01886	0.322241	0.0430165
MYO15A	-1.71694	0.543329	0.0430617
BCKDK	0.824943	0.261308	0.0430617
CSK	0.505086	0.159785	0.0430617
ZNHIT1	0.544844	0.172564	0.0430617
GBP1	1.35389	0.428478	0.0430617
CLU	1.49931	0.475156	0.0430617
PEPD	0.536109	0.169934	0.0430617
KERA	-3.51664	1.11259	0.0430617
MANF	0.579558	0.18347	0.0430617
ZMAT2	0.51718	0.163899	0.0430617
FAM168B	-0.294193	0.0931641	0.0430617
LMOD1	-3.7787	1.19786	0.0430617
NAV2	-2.09285	0.66317	0.0430617
CANT1	0.552754	0.175176	0.0430617
ZNF311	-1.46315	0.463822	0.0430617
MTOR	-0.414099	0.131294	0.0430617
SELENOH	0.433502	0.137453	0.0430617
RBMS2P1	-1.9455	0.616554	0.0430617
AL391987.3	-4.07048	1.2895	0.0430617
AL357556.1	-4.24944	1.34581	0.0430617
SILC1	-4.98371	1.57928	0.0430617
AC073349.2	-2.59221	0.821802	0.0430617
OR7E46P	-3.60623	1.14114	0.0430617
TEX51	-4.58079	1.45244	0.0430617
RPL7P49	-1.58583	0.50193	0.0430617
RPLP0P2	-2.93792	0.930216	0.0430617
CLMAT3	-3.37764	1.06972	0.0430617
BMS1P2	-1.67503	0.530518	0.0430617
AF131215.2	-1.68852	0.534683	0.0430617
KRT8P2	-4.44481	1.40698	0.0430617
AC004890.3	-2.62086	0.830485	0.0430617
S100A6	0.739938	0.234663	0.0430826
MFSD10	0.73348	0.232691	0.0431628
ZNF750	-3.02497	0.959624	0.0431628
PSMC1P11	-4.10215	1.30162	0.043215
NTAN1P2	-0.973138	0.308821	0.0432428
AC025871.2	-3.67096	1.1652	0.0433017
SCN4A	-1.80294	0.572701	0.0433051
TNC	-2.57935	0.819078	0.0433051
CTPS2	-0.453315	0.143975	0.0433051
SUGP1	0.657716	0.208941	0.0433051
CCNY	0.57534	0.182653	0.0433051
NMUR2	-4.70765	1.49473	0.0433051
ABI3BP	-2.25983	0.71743	0.0433051
USP24	-0.497421	0.158028	0.0433051
TMEM43	0.433276	0.137654	0.0433051
GABBR1	-0.907772	0.288352	0.0433051
DUXAP7	-2.97984	0.946189	0.0433051
RPL32P34	-3.66449	1.1638	0.0433051
DHRS7	0.38374	0.121949	0.0433613
ACTR1A	0.577434	0.183523	0.0433613
MRPL53	0.533203	0.169474	0.0433613
AC114324.1	-3.76175	1.19556	0.0433613
IMPG2	-1.94468	0.618278	0.0434622
PTPRN2	0.872884	0.277562	0.0434987
IL12RB1	0.57617	0.183237	0.0435265
ARL10	-1.18256	0.376123	0.0435368
MTND1P6	-2.89849	0.922001	0.0435604
NUDC	0.421924	0.134393	0.0436219
YPEL5	0.498735	0.158748	0.0436219
GIPC2	-1.91065	0.60805	0.0436219
TADA3	0.558729	0.177949	0.0436219
IQGAP3	-2.11107	0.672016	0.0436219
CARD16	0.646022	0.205623	0.0436219
PPP1R26-AS1	-1.94341	0.618967	0.0436219
MTCO3P11	-1.40853	0.448605	0.0436219
AC126615.1	-2.53622	0.807767	0.0436219
CFAP57	-1.88337	0.599718	0.0436219
EXTL3-AS1	-2.41944	0.770617	0.0436219
AC004672.1	-2.32925	0.741798	0.0436219
GLYATL1P1	-1.29962	0.413841	0.0436219
LINC02421	-2.04659	0.651512	0.0436219
Z98885.2	-2.23448	0.710934	0.0436219
SRP14	0.397449	0.126628	0.0437003
SH3GLB1	0.45833	0.146053	0.0437275
ADCY6	-1.69099	0.538865	0.0437275
PIGR	-1.56151	0.49766	0.0437444
NOTCH3	-2.65248	0.845535	0.0437593
MRPL44	0.382302	0.121882	0.0437593
EIF1	0.372089	0.118607	0.0437593
AC020633.1	-1.99367	0.635677	0.0437786
GPR108	0.716227	0.2285	0.0439465
RAB11B	0.500958	0.15982	0.0439465
FBXL22	-1.34403	0.428782	0.0439465
HR	-4.07128	1.29947	0.0441278
HERPUD1	0.465343	0.148647	0.0441417
TSPO	0.861603	0.275217	0.0441417
WIPF3	-2.67092	0.852957	0.0441417
SRGN	0.709587	0.226665	0.0441417
COMMD4	0.479345	0.153127	0.0441417
TANC2	-1.15569	0.369036	0.0441417
FAM230G	-4.68409	1.49601	0.0441417
ENPP1	-1.65814	0.52936	0.0441417
OR4F13P	-4.3733	1.39604	0.0441417
AL161644.1	-1.03663	0.331072	0.0441417
HNRNPA1P59	-2.2998	0.734585	0.0441417
AP005131.1	-1.12741	0.360202	0.0441707
LINC00266-1	-2.08977	0.667781	0.0441779
VTI1BP3	-4.88329	1.56057	0.0441809
NDUFB7	0.679002	0.217126	0.0442585
LCT	-2.66349	0.851884	0.0442585
H2AFZ	0.383942	0.122742	0.0442585
STK40	0.564922	0.180671	0.0442585
ZKSCAN8	-0.656264	0.209844	0.0442585
HMGB3P9	-2.52932	0.808819	0.0442585
LINC01506	1.22226	0.390755	0.0442585
AC004477.1	-1.03116	0.329781	0.0442585
LIPT2	-0.892662	0.285574	0.0442733
LINC02614	-1.59239	0.509435	0.0442733
DUXAP1	-2.71946	0.869912	0.0442733
PRKCSH	0.58587	0.187449	0.0442849
AC245060.3	-4.613	1.47619	0.0443013
AC107909.1	-4.82243	1.54322	0.0443013
URB2	-0.573445	0.18364	0.0443081
SNAP47	0.505284	0.161762	0.0443081
ABCB9	-1.549	0.49605	0.0443081
PTPN14	-1.93144	0.618226	0.0443081
TGM4	-2.09172	0.669868	0.0443081
AKIP1	0.460745	0.147491	0.0443081
NIPAL4	-1.2626	0.404322	0.0443081
AC022080.2	-2.0658	0.661248	0.0443081
AC011815.1	-0.62172	0.198996	0.0443081
CMTM2	2.13473	0.683753	0.0443165
NOS2P3	-3.91009	1.25235	0.0443165
CNPY3	0.736819	0.236054	0.0443831
LCTL	-1.33175	0.426908	0.0445318
IGHE	1.81548	0.582013	0.0445318
EBLN2	-0.726711	0.232963	0.0445318
LINC02555	1.72909	0.554322	0.0445318
TAF12	0.362195	0.11616	0.0446819
LRRC37A14P	-1.69088	0.542394	0.0446982
UBE2FP1	-1.35156	0.433657	0.0446982
STK33P1	-4.18012	1.34108	0.0446982
AC099677.3	-4.1286	1.32454	0.0446982
TRBV3-1	0.976486	0.313317	0.0446982
MKI67P1	-2.58255	0.828396	0.0446982
CERS3	-1.72917	0.554928	0.044719
AC034229.3	-3.03458	0.973866	0.044719
LYRM1	0.522129	0.167627	0.0447966
OR51A10P	-3.69916	1.18755	0.0447966
LIFR-AS1	-3.75978	1.20692	0.0447966
SDC4	0.737186	0.236705	0.044832
POP7	0.551561	0.177127	0.0448487
AC026414.1	-5.08722	1.63376	0.0448487
TOLLIP	0.822716	0.264241	0.0448577
HIST1H2BC	1.32898	0.426871	0.0448577
THSD7A	-1.8335	0.589113	0.0449756
GABRR2	-2.62492	0.843561	0.0450316
AL121723.1	-1.8627	0.598704	0.045074
TCF7L1	-1.35156	0.434495	0.0451168
GBP5	1.22852	0.395101	0.0451168
KRT19P1	-4.29405	1.38083	0.0451168
DPP3P2	-4.31823	1.38874	0.0451168
EEF1A1P24	-2.50979	0.807041	0.0451168
CLCN3P1	-3.17815	1.0219	0.0451168
FKBP4P1	-4.13502	1.32962	0.0451168
HMGN1P2	-2.88851	0.929115	0.0451576
PSG8	-4.49609	1.44737	0.0454039
STAT3	0.547495	0.176215	0.0454039
NDUFA6	0.355817	0.11454	0.0454039
AC122688.2	-3.56685	1.14819	0.0454039
PRPF31	0.644731	0.207661	0.0455227
TCF21	-4.52201	1.45644	0.0455227
TRIM21	0.759884	0.24473	0.0455227
THBS2	-1.36719	0.440321	0.0455227
IFT172	-0.724757	0.233475	0.04554
MIR3945HG	1.35179	0.435474	0.04554
MAP3K9	-0.845458	0.272434	0.0455461
CEACAM21	0.867852	0.279707	0.0455461
TUBA3D	-1.45021	0.467349	0.0455461
AL138889.1	-3.15825	1.01766	0.0455461
MINAR1	-1.1431	0.368553	0.0456666
TRIM2	-1.3303	0.429019	0.0457545
PPP1R9B	0.541993	0.174836	0.0458078
PROX2	-1.04623	0.337481	0.0458078
NUP160	-0.33043	0.106599	0.045812
OLFML2A	-1.64185	0.529789	0.0458857
ADRM1	0.553602	0.178648	0.0458863
AC079363.1	-4.58066	1.4787	0.0460198
AC009487.2	-1.10729	0.357565	0.0461427
ZNF569	-0.522278	0.168711	0.0462408
DDX11L9	1.73573	0.560691	0.0462408
ZFPL1	0.652899	0.210944	0.046293
MAP2K3	0.553278	0.178852	0.0465139
ARMC4	-2.69853	0.872501	0.0465455
CTXND1	-2.71041	0.876332	0.0465455
ABHD5	0.5928	0.191803	0.0465529
NUCB1	0.677267	0.219212	0.0465529
SLC13A5	-1.55761	0.504065	0.0465529
UBC	0.683271	0.221003	0.0465529
PIP4P2	0.787914	0.255078	0.0465529
CD300C	0.943552	0.305186	0.0465529
AC021092.1	-1.00197	0.324164	0.0465529
OR2T32P	-4.15692	1.34505	0.0465529
C21orf62	-1.83561	0.593713	0.0465529
MTCO3P29	-3.45138	1.11616	0.0465529
LINC01747	-4.42783	1.43188	0.0465529
LEF1-AS1	-1.10439	0.357524	0.0465529
LINC00665	-0.704801	0.228046	0.0465529
FYTTD1P1	-3.48044	1.12662	0.0465529
ZNF286B	-0.829947	0.268488	0.0465529
NACAP5	-4.41668	1.42958	0.0465529
AL161668.3	-1.26656	0.40995	0.0465529
AC012435.2	-1.26551	0.409657	0.0465529
C6orf141	-4.68694	1.51773	0.0466427
SNX15	0.549161	0.177907	0.0467518
ZDHHC3	0.341533	0.110638	0.0467518
NF1P2	-4.85782	1.57357	0.0467518
DNAJC12	-1.43124	0.463733	0.0467887
AC112694.1	-1.86971	0.605865	0.0468052
BNIP3P28	-2.04498	0.662719	0.0468142
DCBLD2	-1.56621	0.507824	0.046835
XG	-2.81494	0.912412	0.046835
SHFL	0.428902	0.139087	0.046835
ITGB2	0.691103	0.224105	0.046835
CXCL16	0.897037	0.29079	0.046835
AGTRAP	0.822022	0.266488	0.046835
ISY1	0.484286	0.157047	0.046835
AC245884.6	-3.7158	1.20447	0.046835
AC006504.1	-1.85532	0.601498	0.046835
RN7SL199P	-1.17617	0.381516	0.0468951
RN7SL656P	-1.17617	0.381516	0.0468951
MPP5	-0.740737	0.240491	0.0469623
APOL4	2.02212	0.656592	0.0469623
MRPL37	0.451242	0.146509	0.0469623
LRRC4C	-2.75966	0.895825	0.0469623
GRAMD2A	-3.1226	1.01364	0.0469623
TSSC4	0.719411	0.233583	0.0469623
ZNF573	-0.687635	0.223261	0.0469623
ZNF607	-0.712934	0.231341	0.0469623
RBM20	-2.66861	0.866519	0.0469623
AL157895.1	1.28316	0.416524	0.0469623
AC080023.2	1.2206	0.396155	0.0469623
AC138894.2	-3.22166	1.04601	0.0469623
AL356299.2	-3.38794	1.09997	0.0469623
VRTN	-4.75553	1.5451	0.0470675
MGST3	0.569618	0.185014	0.0470675
SYNPO2L	-3.8427	1.2482	0.0470675
ZNF239	-0.862473	0.280193	0.0470675
FAM230H	-3.15893	1.02637	0.0470675
SLC23A3	-1.83098	0.594792	0.0470675
CEACAMP3	-2.24042	0.728404	0.0473449
CD59	0.451727	0.146894	0.0473599
ST13P13	-2.9766	0.967976	0.0473599
CRYZP1	-1.57418	0.511862	0.0473599
AC074050.3	-1.38497	0.450444	0.0473902
CSTB	0.52661	0.171291	0.0473937
SLC35G4	-4.34102	1.41215	0.0473937
ACAD11	-0.835211	0.271708	0.0473937
ARMS2	-3.22143	1.04803	0.0473937
AMPH	-1.31272	0.42713	0.0474091
NDUFS7	0.619591	0.201627	0.0474091
HS3ST4	-4.67587	1.52166	0.0474091
AC079880.2	-1.95187	0.635157	0.0474091
SIRT2	0.657266	0.213993	0.0475088
PKD2L2	-0.998425	0.325092	0.0475088
PSME2	0.842011	0.274155	0.0475088
MRPL34	0.523221	0.170344	0.0475088
DDX3P3	-4.33146	1.41021	0.0475088
KRT17P5	-4.36046	1.42003	0.0475604
PLCB4	-1.60066	0.521425	0.0476031
POC1A	0.581395	0.189388	0.0476031
GABARAP	0.675324	0.219979	0.0476031
HTR3A	-1.25916	0.410281	0.0476898
EXOC6B	-0.484509	0.15789	0.0477168
GATM	-0.934819	0.304693	0.0477774
RIMKLBP2	-1.30078	0.424009	0.0477865
SLC6A6P1	-4.42381	1.4424	0.0478533
AC011120.1	-1.61032	0.525036	0.0478533
PTGDR2	0.843967	0.275255	0.047889
NOC4L	0.727091	0.237106	0.047889
AC005183.1	-1.18903	0.387768	0.047889
NFYC	0.41838	0.136507	0.0480184
COX8A	0.608039	0.19844	0.0480484
AC002128.1	-1.08177	0.353032	0.0480484
ATP6V0D1	0.754889	0.2464	0.0480839
EMC6	0.416089	0.135893	0.0481538
STEAP4	1.15001	0.375573	0.0481538
FAM83F	-1.74197	0.568956	0.0481538
ITGAX	0.622565	0.203377	0.0481538
SLC3A2	0.611137	0.199654	0.0481538
FXNP2	-1.58082	0.516399	0.0481538
Z97192.1	-3.25094	1.06191	0.0481538
NPIPB14P	-1.50647	0.491902	0.0481538
ZBTB20-AS2	-2.21226	0.722625	0.0481538
TDGF1P6	-2.59556	0.847827	0.0481538
CIAPIN1P	-1.66329	0.543179	0.0481538
GRINA	0.823147	0.268994	0.0482637
AC008764.7	-1.42204	0.464801	0.0483326
TMPRSS4	-2.57806	0.842781	0.048342
ZNF560	-3.25524	1.06408	0.048342
RGPD3	-1.91991	0.627743	0.0483985
OR2C1	-1.7533	0.573381	0.0484643
MYOZ3	-2.70131	0.883536	0.0484697
AL162431.1	-1.48103	0.484399	0.0484697
CH25H	2.86908	0.938613	0.0484787
AC027288.3	-4.03348	1.31946	0.0484787
MOCOS	-2.86258	0.936955	0.0485907
TAPT1	-0.593935	0.194381	0.0485907
GLRX	0.624177	0.204316	0.0485907
TPT1P10	-1.78591	0.584621	0.0485907
TAT	-2.05437	0.672353	0.0485907
LINC01252	-1.78666	0.584848	0.0485907
AC022144.1	-1.80013	0.589397	0.0486587
DRAP1	0.57876	0.189533	0.04869
KRT18P16	-3.89777	1.27647	0.04869
PRAMEF35P	-4.16543	1.36423	0.04869
AC073476.3	-1.12561	0.368667	0.04869
TMEM150C	-1.73983	0.569897	0.0487061
CNBP	0.336057	0.110086	0.0487083
CLEC4D	1.02209	0.334846	0.0487162
CCR1	0.859037	0.281492	0.0487945
DLGAP2	-2.99883	0.982913	0.0488617
C2orf91	-3.4213	1.12148	0.0488617
AL355388.2	-0.883724	0.289675	0.0488617
MLF2	0.574547	0.188361	0.0489069
ELOCP31	-2.67497	0.877067	0.0489283
TAPBPL	0.606921	0.199035	0.0489915
AC009078.1	-3.91	1.28247	0.0490414
GLT1D1	0.915988	0.300504	0.0491132
PYCARD	0.742079	0.243506	0.0491302
ART3	-2.36754	0.776844	0.0491302
CPT1C	-2.01402	0.660882	0.0491302
QRICH2	-1.53218	0.50283	0.0491557
MRVI1-AS1	0.970593	0.318554	0.049162
RPS15AP6	-1.88392	0.618419	0.0491806
AC026688.2	-4.11313	1.35013	0.0491806
HM13	0.593207	0.194752	0.0491916
ITPR1	-0.337389	0.11078	0.0491916
GHRL	0.925122	0.303756	0.0491916
AL354892.3	-1.43767	0.472066	0.0491916
CLDN19	-3.42631	1.12516	0.0491962
ATOX1	0.647132	0.212532	0.0491962
HMGN2	0.263299	0.0864686	0.0491962
GPR83	-1.7655	0.579971	0.0492545
PAICSP4	-1.71119	0.562112	0.0492545
ETFA	0.333146	0.109456	0.0492557
SLC22A24	-4.39897	1.44518	0.0492557
SCAMP4	0.778203	0.255693	0.0492557
BAX	0.760977	0.250117	0.04939
HCK	0.811641	0.266803	0.04939
UTP25	-0.421101	0.138421	0.04939
ALOX5	0.755385	0.248367	0.0494609
ACSBG2	-2.08104	0.684268	0.0494609
MTIF2P1	-2.89187	0.951038	0.0495126
RPL21P8	-2.47999	0.815667	0.0495199
LINC02397	-1.088	0.357969	0.0496272
AC009729.1	-2.27846	0.749676	0.0496272
BCL2A1	0.939465	0.309144	0.0496279
PGAM1P5	-2.75662	0.907123	0.0496279
AL451142.1	-4.07575	1.34168	0.0497698
PRSS37	-2.98101	0.981369	0.0497713
CPQ	0.670318	0.220719	0.0498426
NKD1	-1.51262	0.498293	0.0499588
HSH2D	0.753895	0.24836	0.0499588
IGBP1P4	-2.73569	0.901126	0.0499588
AC022182.3	-1.98285	0.65321	0.0499588
Genes showing significant changes in expression (FDR < 0.05) are shown. SE: standard error

## Sheet: Table S6
Table S6. Results of Metascape of pre-treatment data between responders and non-responders
GroupID	Category	Term	Description	LogP	Log(q-value)	InTerm_InList	Genes	Symbols
1_Summary	Reactome Gene Sets	R-HSA-6798695	Neutrophil degranulation	-29.6174	-25.2565	81/480	101,240,387,391,567,634,684,728,823,963,966,967,976,978,1084,1116,1265,1476,1727,2040,2204,2212,2215,2357,2358,2934,3105,3106,3107,3146,3240,3310,3687,3689,3920,4318,5284,5329,5476,5689,5713,5724,5799,5873,5878,5879,6279,6280,6282,6386,6515,6727,6836,7130,7305,7879,8993,9535,9961,10383,11314,11333,25797,25801,26578,28988,29108,51125,51646,53831,53916,54472,55004,57126,58485,84418,84658,116844,124…	ADAM8,ALOX5,RHOA,RHOG,B2M,CEACAM1,BST2,C5AR1,CAPN1,CD53,CD59,CD63,ADGRE5,CDA,CEACAM3,CHI3L1,CNN2,CSTB,CYB5R3,STOM,FCAR,FCGR2A,FCGR3B,FPR1,FPR2,GSN,HLA-A,HLA-B,HLA-C,HMGB1,HP,HSPA6,ITGAX,ITGB2,LAMP2,MMP9,PIGR,PLAUR,CTSA,PSMB1,PSMD7,PTAFR,PTPRN2,RAB27A,RAB5C,RAC1,S100A8,S100A9,S100A11,SDCBP,SLC2A3,SRP14,SURF4,TNFAIP6,TYROBP,RAB7A,PGLYRP1,GMFG,MVP,TUBB4B,CD300A,PDAP1,QPCT,GCA,OSTF1,DBNL,PYCARD,GOLGA…
1_Member	Reactome Gene Sets	R-HSA-6798695	Neutrophil degranulation	-29.6174	-25.2565	81/480	101,240,387,391,567,634,684,728,823,963,966,967,976,978,1084,1116,1265,1476,1727,2040,2204,2212,2215,2357,2358,2934,3105,3106,3107,3146,3240,3310,3687,3689,3920,4318,5284,5329,5476,5689,5713,5724,5799,5873,5878,5879,6279,6280,6282,6386,6515,6727,6836,7130,7305,7879,8993,9535,9961,10383,11314,11333,25797,25801,26578,28988,29108,51125,51646,53831,53916,54472,55004,57126,58485,84418,84658,116844,124…	ADAM8,ALOX5,RHOA,RHOG,B2M,CEACAM1,BST2,C5AR1,CAPN1,CD53,CD59,CD63,ADGRE5,CDA,CEACAM3,CHI3L1,CNN2,CSTB,CYB5R3,STOM,FCAR,FCGR2A,FCGR3B,FPR1,FPR2,GSN,HLA-A,HLA-B,HLA-C,HMGB1,HP,HSPA6,ITGAX,ITGB2,LAMP2,MMP9,PIGR,PLAUR,CTSA,PSMB1,PSMD7,PTAFR,PTPRN2,RAB27A,RAB5C,RAC1,S100A8,S100A9,S100A11,SDCBP,SLC2A3,SRP14,SURF4,TNFAIP6,TYROBP,RAB7A,PGLYRP1,GMFG,MVP,TUBB4B,CD300A,PDAP1,QPCT,GCA,OSTF1,DBNL,PYCARD,GOLGA…
2_Summary	Reactome Gene Sets	R-HSA-1280215	Cytokine Signaling in Immune system	-19.2566	-15.1967	83/715	240,246,375,567,684,1026,1072,1230,1265,1435,1439,1445,2209,2357,2633,2634,2690,3055,3105,3106,3107,3133,3134,3146,3429,3430,3433,3434,3437,3557,3568,3594,3669,3687,3689,4001,4318,4502,4982,5300,5595,5606,5689,5690,5696,5698,5699,5710,5713,5720,5721,5724,5784,6648,6672,6737,6774,6813,6888,7316,7323,7534,7850,8519,8638,8742,8764,9246,9446,9636,10410,10581,10673,11141,23279,23321,51127,51330,54472,…	ALOX5,ALOX15,ARF1,B2M,BST2,CDKN1A,CFL1,CCR1,CNN2,CSF1,CSF2RB,CSK,FCGR1A,FPR1,GBP1,GBP2,GHR,HCK,HLA-A,HLA-B,HLA-C,HLA-E,HLA-F,HMGB1,IFI27,IFI35,IFIT2,IFIT1,IFIT3,IL1RN,IL5RA,IL12RB1,ISG20,ITGAX,ITGB2,LMNB1,MMP9,MT2A,TNFRSF11B,PIN1,MAPK3,MAP2K3,PSMB1,PSMB2,PSMB8,PSMB9,PSMB10,PSMD4,PSMD7,PSME1,PSME2,PTAFR,PTPN14,SOD2,SP100,TRIM21,STAT3,STXBP2,TALDO1,UBC,UBE2D3,YWHAZ,IL1R2,IFITM1,OASL,TNFSF12,TNFRSF1…
2_Member	Reactome Gene Sets	R-HSA-1280215	Cytokine Signaling in Immune system	-19.2566	-15.1967	83/715	240,246,375,567,684,1026,1072,1230,1265,1435,1439,1445,2209,2357,2633,2634,2690,3055,3105,3106,3107,3133,3134,3146,3429,3430,3433,3434,3437,3557,3568,3594,3669,3687,3689,4001,4318,4502,4982,5300,5595,5606,5689,5690,5696,5698,5699,5710,5713,5720,5721,5724,5784,6648,6672,6737,6774,6813,6888,7316,7323,7534,7850,8519,8638,8742,8764,9246,9446,9636,10410,10581,10673,11141,23279,23321,51127,51330,54472,…	ALOX5,ALOX15,ARF1,B2M,BST2,CDKN1A,CFL1,CCR1,CNN2,CSF1,CSF2RB,CSK,FCGR1A,FPR1,GBP1,GBP2,GHR,HCK,HLA-A,HLA-B,HLA-C,HLA-E,HLA-F,HMGB1,IFI27,IFI35,IFIT2,IFIT1,IFIT3,IL1RN,IL5RA,IL12RB1,ISG20,ITGAX,ITGB2,LMNB1,MMP9,MT2A,TNFRSF11B,PIN1,MAPK3,MAP2K3,PSMB1,PSMB2,PSMB8,PSMB9,PSMB10,PSMD4,PSMD7,PSME1,PSME2,PTAFR,PTPN14,SOD2,SP100,TRIM21,STAT3,STXBP2,TALDO1,UBC,UBE2D3,YWHAZ,IL1R2,IFITM1,OASL,TNFSF12,TNFRSF1…
2_Member	Reactome Gene Sets	R-HSA-449147	Signaling by Interleukins	-7.31645	-4.75146	43/462	240,246,375,1026,1072,1230,1265,1435,1439,2357,3055,3146,3557,3568,3594,3687,3689,4001,4318,5595,5606,5689,5690,5696,5698,5699,5710,5713,5720,5721,5724,5784,6648,6774,6813,6888,7316,7534,7850,9446,11141,54472,79923	ALOX5,ALOX15,ARF1,CDKN1A,CFL1,CCR1,CNN2,CSF1,CSF2RB,FPR1,HCK,HMGB1,IL1RN,IL5RA,IL12RB1,ITGAX,ITGB2,LMNB1,MMP9,MAPK3,MAP2K3,PSMB1,PSMB2,PSMB8,PSMB9,PSMB10,PSMD4,PSMD7,PSME1,PSME2,PTAFR,PTPN14,SOD2,STAT3,STXBP2,TALDO1,UBC,YWHAZ,IL1R2,GSTO1,IL1RAPL1,TOLLIP,NANOG
3_Summary	Reactome Gene Sets	R-HSA-913531	Interferon Signaling	-14.4319	-10.5481	36/199	567,684,2209,2633,2634,3105,3106,3107,3133,3134,3429,3430,3433,3434,3437,3669,4502,5300,5595,5696,5724,6672,6737,7316,8519,8638,9246,9636,10410,10581,23279,23321,51127,80263,91543,115362	B2M,BST2,FCGR1A,GBP1,GBP2,HLA-A,HLA-B,HLA-C,HLA-E,HLA-F,IFI27,IFI35,IFIT2,IFIT1,IFIT3,ISG20,MT2A,PIN1,MAPK3,PSMB8,PTAFR,SP100,TRIM21,UBC,IFITM1,OASL,UBE2L6,ISG15,IFITM3,IFITM2,NUP160,TRIM2,TRIM17,TRIM45,RSAD2,GBP5
3_Member	Reactome Gene Sets	R-HSA-913531	Interferon Signaling	-14.4319	-10.5481	36/199	567,684,2209,2633,2634,3105,3106,3107,3133,3134,3429,3430,3433,3434,3437,3669,4502,5300,5595,5696,5724,6672,6737,7316,8519,8638,9246,9636,10410,10581,23279,23321,51127,80263,91543,115362	B2M,BST2,FCGR1A,GBP1,GBP2,HLA-A,HLA-B,HLA-C,HLA-E,HLA-F,IFI27,IFI35,IFIT2,IFIT1,IFIT3,ISG20,MT2A,PIN1,MAPK3,PSMB8,PTAFR,SP100,TRIM21,UBC,IFITM1,OASL,UBE2L6,ISG15,IFITM3,IFITM2,NUP160,TRIM2,TRIM17,TRIM45,RSAD2,GBP5
3_Member	Reactome Gene Sets	R-HSA-909733	Interferon alpha/beta signaling	-12.1772	-8.6157	20/70	684,2634,3105,3106,3107,3133,3134,3429,3430,3433,3434,3437,3669,5696,8519,8638,9636,10410,10581,91543	BST2,GBP2,HLA-A,HLA-B,HLA-C,HLA-E,HLA-F,IFI27,IFI35,IFIT2,IFIT1,IFIT3,ISG20,PSMB8,IFITM1,OASL,ISG15,IFITM3,IFITM2,RSAD2
3_Member	Reactome Gene Sets	R-HSA-877300	Interferon gamma signaling	-8.19378	-5.38919	18/91	567,2209,2633,2634,3105,3106,3107,3133,3134,4502,5724,6672,6737,8638,23321,51127,80263,115362	B2M,FCGR1A,GBP1,GBP2,HLA-A,HLA-B,HLA-C,HLA-E,HLA-F,MT2A,PTAFR,SP100,TRIM21,OASL,TRIM2,TRIM17,TRIM45,GBP5
4_Summary	GO Biological Processes	GO:0060627	regulation of vesicle-mediated transport	-13.019	-9.26015	59/530	107,246,375,409,567,634,717,808,967,1175,1191,1265,1445,2358,2932,3055,3134,3146,3689,4043,4218,5359,5587,5595,5724,5873,5878,5879,6385,6386,6813,7018,7251,7275,7376,7879,8291,8927,9230,9829,10211,10675,10814,10938,10960,11141,11151,11252,11314,22876,23122,27243,29108,51652,53916,55529,57126,65009,143425,60,133,273,391,1174,2209,2690,2934,3497,3959,5167,8029,8678,9185,9260,9372,10267,26020,28988,…	ADCY1,ALOX15,ARF1,ARRB2,B2M,CEACAM1,C2,CALM3,CD63,AP2S1,CLU,CNN2,CSK,FPR2,GSK3B,HCK,HLA-F,HMGB1,ITGB2,LRPAP1,RAB8A,PLSCR1,PRKD1,MAPK3,PTAFR,RAB27A,RAB5C,RAC1,SDC4,SDCBP,STXBP2,TF,TSG101,TUB,NR1H2,RAB7A,DYSF,BSN,RAB11B,DNAJC6,FLOT1,CSPG5,CPLX2,EHD1,LMAN2,IL1RAPL1,CORO1A,PACSIN2,CD300A,INPP5F,CLASP2,CHMP2A,PYCARD,CHMP3,RAB4B,PIP4P2,CD177,NDRG4,SYT9,ACTB,ADM,AMPH,RHOG,AP1S1,FCGR1A,GHR,GSN,IGHE,LGALS…
4_Member	GO Biological Processes	GO:0060627	regulation of vesicle-mediated transport	-13.019	-9.26015	59/530	107,246,375,409,567,634,717,808,967,1175,1191,1265,1445,2358,2932,3055,3134,3146,3689,4043,4218,5359,5587,5595,5724,5873,5878,5879,6385,6386,6813,7018,7251,7275,7376,7879,8291,8927,9230,9829,10211,10675,10814,10938,10960,11141,11151,11252,11314,22876,23122,27243,29108,51652,53916,55529,57126,65009,143425	ADCY1,ALOX15,ARF1,ARRB2,B2M,CEACAM1,C2,CALM3,CD63,AP2S1,CLU,CNN2,CSK,FPR2,GSK3B,HCK,HLA-F,HMGB1,ITGB2,LRPAP1,RAB8A,PLSCR1,PRKD1,MAPK3,PTAFR,RAB27A,RAB5C,RAC1,SDC4,SDCBP,STXBP2,TF,TSG101,TUB,NR1H2,RAB7A,DYSF,BSN,RAB11B,DNAJC6,FLOT1,CSPG5,CPLX2,EHD1,LMAN2,IL1RAPL1,CORO1A,PACSIN2,CD300A,INPP5F,CLASP2,CHMP2A,PYCARD,CHMP3,RAB4B,PIP4P2,CD177,NDRG4,SYT9
4_Member	GO Biological Processes	GO:0006897	endocytosis	-8.04607	-5.32198	55/636	60,133,246,273,375,391,409,567,634,808,967,1174,1175,1191,2209,2358,2690,2934,3497,3689,3959,4043,5167,5587,5595,5878,5879,6386,7018,7251,7275,7376,7879,8029,8678,9185,9260,9372,9829,10211,10267,10938,11252,11314,22876,26020,28988,29108,53916,55113,55911,56649,57126,57502,58191	ACTB,ADM,ALOX15,AMPH,ARF1,RHOG,ARRB2,B2M,CEACAM1,CALM3,CD63,AP1S1,AP2S1,CLU,FCGR1A,FPR2,GHR,GSN,IGHE,ITGB2,LGALS3BP,LRPAP1,ENPP1,PRKD1,MAPK3,RAB5C,RAC1,SDCBP,TF,TSG101,TUB,NR1H2,RAB7A,CUBN,BECN1,REPS2,PDLIM7,ZFYVE9,DNAJC6,FLOT1,RAMP1,EHD1,PACSIN2,CD300A,INPP5F,LRP10,DBNL,PYCARD,RAB4B,XKR8,APOBR,TMPRSS4,CD177,NLGN4X,CXCL16
4_Member	GO Biological Processes	GO:0030100	regulation of endocytosis	-4.71445	-2.81226	22/214	246,375,409,567,808,967,1175,1191,4043,5587,5878,5879,6386,7018,7251,7376,9829,10211,11252,11314,53916,57126	ALOX15,ARF1,ARRB2,B2M,CALM3,CD63,AP2S1,CLU,LRPAP1,PRKD1,RAB5C,RAC1,SDCBP,TF,TSG101,NR1H2,DNAJC6,FLOT1,PACSIN2,CD300A,RAB4B,CD177
4_Member	GO Biological Processes	GO:0006898	receptor-mediated endocytosis	-4.16501	-2.41474	23/249	133,375,409,567,634,967,1174,1175,1191,2358,3689,4043,5879,6386,7018,8029,9260,9829,10211,10267,22876,28988,58191	ADM,ARF1,ARRB2,B2M,CEACAM1,CD63,AP1S1,AP2S1,CLU,FPR2,ITGB2,LRPAP1,RAC1,SDCBP,TF,CUBN,PDLIM7,DNAJC6,FLOT1,RAMP1,INPP5F,DBNL,CXCL16
4_Member	GO Biological Processes	GO:0048259	regulation of receptor-mediated endocytosis	-2.43514	-1.13039	11/114	375,409,567,967,1191,4043,5879,6386,7018,9829,10211	ARF1,ARRB2,B2M,CD63,CLU,LRPAP1,RAC1,SDCBP,TF,DNAJC6,FLOT1
5_Summary	Reactome Gene Sets	R-HSA-1236975	Antigen processing-Cross presentation	-12.1341	-8.6157	24/105	567,2209,3105,3106,3107,3133,3134,3146,4689,5689,5690,5696,5698,5699,5710,5713,5720,5721,6279,6280,6890,6892,7316,10952,355,581,637,660,837,838,1829,2319,2934,3148,4001,5595,6386,6774,7529,7534,8837,10211,27243,28988,51652,3015,7323,107,111,112,2737,2932,5573,10383,26160,84790,113457,60,391,409,597,808,1026,1445,2065,2280,2475,3791,5434,5439,5879,7039,7170,8817,9372,10256,11044,23462,26508,51009,…	B2M,FCGR1A,HLA-A,HLA-B,HLA-C,HLA-E,HLA-F,HMGB1,NCF4,PSMB1,PSMB2,PSMB8,PSMB9,PSMB10,PSMD4,PSMD7,PSME1,PSME2,S100A8,S100A9,TAP1,TAPBP,UBC,SEC61B,FAS,BAX,BID,BMX,CASP4,CASP5,DSG2,FLOT2,GSN,HMGB2,LMNB1,MAPK3,SDCBP,STAT3,YWHAB,YWHAZ,CFLAR,FLOT1,CHMP2A,DBNL,CHMP3,H2AZ1,UBE2D3,ADCY1,ADCY5,ADCY6,GLI3,GSK3B,PRKAR1A,TUBB4B,IFT172,TUBA1C,TUBA3D,ACTB,RHOG,ARRB2,BCL2A1,CALM3,CDKN1A,CSK,ERBB3,FKBP1A,MTOR,KDR,P…
5_Member	Reactome Gene Sets	R-HSA-1236975	Antigen processing-Cross presentation	-12.1341	-8.6157	24/105	567,2209,3105,3106,3107,3133,3134,3146,4689,5689,5690,5696,5698,5699,5710,5713,5720,5721,6279,6280,6890,6892,7316,10952	B2M,FCGR1A,HLA-A,HLA-B,HLA-C,HLA-E,HLA-F,HMGB1,NCF4,PSMB1,PSMB2,PSMB8,PSMB9,PSMB10,PSMD4,PSMD7,PSME1,PSME2,S100A8,S100A9,TAP1,TAPBP,UBC,SEC61B
5_Member	Reactome Gene Sets	R-HSA-1236974	ER-Phagosome pathway	-11.8102	-8.35244	22/90	567,3105,3106,3107,3133,3134,3146,5689,5690,5696,5698,5699,5710,5713,5720,5721,6279,6280,6890,6892,7316,10952	B2M,HLA-A,HLA-B,HLA-C,HLA-E,HLA-F,HMGB1,PSMB1,PSMB2,PSMB8,PSMB9,PSMB10,PSMD4,PSMD7,PSME1,PSME2,S100A8,S100A9,TAP1,TAPBP,UBC,SEC61B
5_Member	Reactome Gene Sets	R-HSA-5357801	Programmed Cell Death	-10.819	-7.45807	32/210	355,581,637,660,837,838,1829,2319,2934,3146,3148,4001,5595,5689,5690,5696,5698,5699,5710,5713,5720,5721,6386,6774,7316,7529,7534,8837,10211,27243,28988,51652	FAS,BAX,BID,BMX,CASP4,CASP5,DSG2,FLOT2,GSN,HMGB1,HMGB2,LMNB1,MAPK3,PSMB1,PSMB2,PSMB8,PSMB9,PSMB10,PSMD4,PSMD7,PSME1,PSME2,SDCBP,STAT3,UBC,YWHAB,YWHAZ,CFLAR,FLOT1,CHMP2A,DBNL,CHMP3
5_Member	WikiPathways	WP183	Proteasome degradation	-9.89407	-6.70927	17/64	3015,3105,3106,3107,3133,3134,5689,5690,5696,5698,5699,5710,5713,5720,5721,7316,7323	H2AZ1,HLA-A,HLA-B,HLA-C,HLA-E,HLA-F,PSMB1,PSMB2,PSMB8,PSMB9,PSMB10,PSMD4,PSMD7,PSME1,PSME2,UBC,UBE2D3
5_Member	Reactome Gene Sets	R-HSA-5610787	Hedgehog 'off' state	-8.14984	-5.35895	20/113	107,111,112,2737,2932,5573,5689,5690,5696,5698,5699,5710,5713,5720,5721,7316,10383,26160,84790,113457	ADCY1,ADCY5,ADCY6,GLI3,GSK3B,PRKAR1A,PSMB1,PSMB2,PSMB8,PSMB9,PSMB10,PSMD4,PSMD7,PSME1,PSME2,UBC,TUBB4B,IFT172,TUBA1C,TUBA3D
5_Member	Reactome Gene Sets	R-HSA-109581	Apoptosis	-7.76437	-5.09597	25/180	355,581,637,660,1829,2934,3146,3148,4001,5595,5689,5690,5696,5698,5699,5710,5713,5720,5721,6774,7316,7529,7534,8837,28988	FAS,BAX,BID,BMX,DSG2,GSN,HMGB1,HMGB2,LMNB1,MAPK3,PSMB1,PSMB2,PSMB8,PSMB9,PSMB10,PSMD4,PSMD7,PSME1,PSME2,STAT3,UBC,YWHAB,YWHAZ,CFLAR,DBNL
5_Member	Reactome Gene Sets	R-HSA-5663202	Diseases of signal transduction by growth factor receptors and second messengers	-7.66743	-5.01411	42/433	60,391,409,597,808,1026,1445,2065,2280,2475,2932,3791,5434,5439,5573,5595,5689,5690,5696,5698,5699,5710,5713,5720,5721,5879,6774,7039,7170,7316,7529,8817,9372,10256,11044,23462,26508,51009,57085,57670,145957,152831	ACTB,RHOG,ARRB2,BCL2A1,CALM3,CDKN1A,CSK,ERBB3,FKBP1A,MTOR,GSK3B,KDR,POLR2E,POLR2J,PRKAR1A,MAPK3,PSMB1,PSMB2,PSMB8,PSMB9,PSMB10,PSMD4,PSMD7,PSME1,PSME2,RAC1,STAT3,TGFA,TPM3,UBC,YWHAB,FGF18,ZFYVE9,CNKSR1,TENT4A,HEY1,HEYL,DERL2,AGTRAP,KIAA1549,NRG4,KLB
5_Member	Reactome Gene Sets	R-HSA-5358351	Signaling by Hedgehog	-7.39706	-4.7996	22/149	107,111,112,409,2737,2932,5573,5689,5690,5696,5698,5699,5710,5713,5720,5721,7316,10383,26160,51009,84790,113457	ADCY1,ADCY5,ADCY6,ARRB2,GLI3,GSK3B,PRKAR1A,PSMB1,PSMB2,PSMB8,PSMB9,PSMB10,PSMD4,PSMD7,PSME1,PSME2,UBC,TUBB4B,IFT172,DERL2,TUBA1C,TUBA3D
5_Member	Reactome Gene Sets	R-HSA-8852276	The role of GTSE1 in G2/M progression after G2 checkpoint	-6.84362	-4.33399	15/77	1026,5689,5690,5696,5698,5699,5710,5713,5720,5721,7316,10383,22919,84790,113457	CDKN1A,PSMB1,PSMB2,PSMB8,PSMB9,PSMB10,PSMD4,PSMD7,PSME1,PSME2,UBC,TUBB4B,MAPRE1,TUBA1C,TUBA3D
5_Member	Reactome Gene Sets	R-HSA-9006925	Intracellular signaling by second messengers	-6.63185	-4.20037	32/309	107,111,112,391,808,1026,1912,2065,2475,2932,3708,5573,5595,5689,5690,5696,5698,5699,5710,5713,5720,5721,5879,7039,7316,8817,22955,23035,55004,145957,152831,389541	ADCY1,ADCY5,ADCY6,RHOG,CALM3,CDKN1A,PHC2,ERBB3,MTOR,GSK3B,ITPR1,PRKAR1A,MAPK3,PSMB1,PSMB2,PSMB8,PSMB9,PSMB10,PSMD4,PSMD7,PSME1,PSME2,RAC1,TGFA,UBC,FGF18,SCMH1,PHLPP2,LAMTOR1,NRG4,KLB,LAMTOR4
5_Member	Reactome Gene Sets	R-HSA-162906	HIV Infection	-6.62583	-4.19944	27/234	375,567,1174,1175,3055,3105,5045,5434,5439,5689,5690,5696,5698,5699,5710,5713,5720,5721,5879,6827,6883,7251,7316,23279,27243,51271,51652	ARF1,B2M,AP1S1,AP2S1,HCK,HLA-A,FURIN,POLR2E,POLR2J,PSMB1,PSMB2,PSMB8,PSMB9,PSMB10,PSMD4,PSMD7,PSME1,PSME2,RAC1,SUPT4H1,TAF12,TSG101,UBC,NUP160,CHMP2A,UBAP1,CHMP3
5_Member	Reactome Gene Sets	R-HSA-983169	Class I MHC mediated antigen processing & presentation	-6.50052	-4.11275	36/377	567,2209,3105,3106,3107,3133,3134,3146,3309,4689,5689,5690,5696,5698,5699,5710,5713,5720,5721,6279,6280,6737,6890,6892,7316,7323,7332,9246,10616,10952,26249,26270,54461,140456,140739,283807	B2M,FCGR1A,HLA-A,HLA-B,HLA-C,HLA-E,HLA-F,HMGB1,HSPA5,NCF4,PSMB1,PSMB2,PSMB8,PSMB9,PSMB10,PSMD4,PSMD7,PSME1,PSME2,S100A8,S100A9,TRIM21,TAP1,TAPBP,UBC,UBE2D3,UBE2L3,UBE2L6,RBCK1,SEC61B,KLHL3,FBXO6,FBXW5,ASB11,UBE2F,FBXL22
5_Member	Reactome Gene Sets	R-HSA-8878166	Transcriptional regulation by RUNX2	-6.22113	-3.87804	18/121	581,1026,2737,2932,5595,5689,5690,5696,5698,5699,5710,5713,5720,5721,7316,10891,23462,25925	BAX,CDKN1A,GLI3,GSK3B,MAPK3,PSMB1,PSMB2,PSMB8,PSMB9,PSMB10,PSMD4,PSMD7,PSME1,PSME2,UBC,PPARGC1A,HEY1,ZNF521
5_Member	Reactome Gene Sets	R-HSA-5673001	RAF/MAP kinase cascade	-6.07351	-3.7954	29/280	60,409,808,1439,1445,1740,2065,3568,5147,5595,5689,5690,5696,5698,5699,5710,5713,5720,5721,6708,7039,7316,7529,8817,10256,51125,53358,145957,152831	ACTB,ARRB2,CALM3,CSF2RB,CSK,DLG2,ERBB3,IL5RA,PDE6D,MAPK3,PSMB1,PSMB2,PSMB8,PSMB9,PSMB10,PSMD4,PSMD7,PSME1,PSME2,SPTA1,TGFA,UBC,YWHAB,FGF18,CNKSR1,GOLGA7,SHC3,NRG4,KLB
5_Member	Reactome Gene Sets	R-HSA-195721	Signaling by WNT	-5.93944	-3.68235	32/332	387,409,808,1175,2783,2932,3015,3020,3021,3708,5689,5690,5696,5698,5699,5710,5713,5720,5721,5879,7090,7316,7482,7534,8337,8347,55366,55766,83439,83595,84133,85236	RHOA,ARRB2,CALM3,AP2S1,GNB2,GSK3B,H2AZ1,H3-3A,H3-3B,ITPR1,PSMB1,PSMB2,PSMB8,PSMB9,PSMB10,PSMD4,PSMD7,PSME1,PSME2,RAC1,TLE3,UBC,WNT2B,YWHAZ,H2AC18,H2BC4,LGR4,H2AJ,TCF7L1,SOX7,ZNRF3,H2BC12
5_Member	Reactome Gene Sets	R-HSA-5684996	MAPK1/MAPK3 signaling	-5.88524	-3.63829	29/286	60,409,808,1439,1445,1740,2065,3568,5147,5595,5689,5690,5696,5698,5699,5710,5713,5720,5721,6708,7039,7316,7529,8817,10256,51125,53358,145957,152831	ACTB,ARRB2,CALM3,CSF2RB,CSK,DLG2,ERBB3,IL5RA,PDE6D,MAPK3,PSMB1,PSMB2,PSMB8,PSMB9,PSMB10,PSMD4,PSMD7,PSME1,PSME2,SPTA1,TGFA,UBC,YWHAB,FGF18,CNKSR1,GOLGA7,SHC3,NRG4,KLB
5_Member	Reactome Gene Sets	R-HSA-68886	M Phase	-5.86099	-3.62067	37/418	2029,3015,3020,3021,4001,5595,5689,5690,5696,5698,5699,5710,5713,5720,5721,7316,7329,8337,8347,10121,10383,10726,10783,11258,22919,22933,23122,23279,27243,51652,55766,80776,81565,81876,84790,85236,113457	ENSA,H2AZ1,H3-3A,H3-3B,LMNB1,MAPK3,PSMB1,PSMB2,PSMB8,PSMB9,PSMB10,PSMD4,PSMD7,PSME1,PSME2,UBC,UBE2I,H2AC18,H2BC4,ACTR1A,TUBB4B,NUDC,NEK6,DCTN3,MAPRE1,SIRT2,CLASP2,NUP160,CHMP2A,CHMP3,H2AJ,B9D2,NDEL1,RAB1B,TUBA1C,H2BC12,TUBA3D
5_Member	Reactome Gene Sets	R-HSA-69278	Cell Cycle, Mitotic	-5.81955	-3.59219	45/560	896,1026,1032,2029,2932,3015,3020,3021,4001,4149,4218,5595,5689,5690,5696,5698,5699,5710,5713,5720,5721,7316,7329,8337,8347,10121,10383,10726,10783,11258,22919,22933,23122,23279,27243,29935,51652,55766,80776,81565,81876,84790,85236,91768,113457	CCND3,CDKN1A,CDKN2D,ENSA,GSK3B,H2AZ1,H3-3A,H3-3B,LMNB1,MAX,RAB8A,MAPK3,PSMB1,PSMB2,PSMB8,PSMB9,PSMB10,PSMD4,PSMD7,PSME1,PSME2,UBC,UBE2I,H2AC18,H2BC4,ACTR1A,TUBB4B,NUDC,NEK6,DCTN3,MAPRE1,SIRT2,CLASP2,NUP160,CHMP2A,RPA4,CHMP3,H2AJ,B9D2,NDEL1,RAB1B,TUBA1C,H2BC12,CABLES1,TUBA3D
5_Member	Reactome Gene Sets	R-HSA-162909	Host Interactions of HIV factors	-5.75574	-3.55018	18/130	375,567,1174,1175,3055,3105,5689,5690,5696,5698,5699,5710,5713,5720,5721,5879,7316,23279	ARF1,B2M,AP1S1,AP2S1,HCK,HLA-A,PSMB1,PSMB2,PSMB8,PSMB9,PSMB10,PSMD4,PSMD7,PSME1,PSME2,RAC1,UBC,NUP160
5_Member	Reactome Gene Sets	R-HSA-8939236	RUNX1 regulates transcription of genes involved in differentiation of HSCs	-5.75574	-3.55018	18/130	2623,3015,3020,3021,5689,5690,5696,5698,5699,5710,5713,5720,5721,7316,8337,8347,55766,85236	GATA1,H2AZ1,H3-3A,H3-3B,PSMB1,PSMB2,PSMB8,PSMB9,PSMB10,PSMD4,PSMD7,PSME1,PSME2,UBC,H2AC18,H2BC4,H2AJ,H2BC12
5_Member	Reactome Gene Sets	R-HSA-5610785	GLI3 is processed to GLI3R by the proteasome	-5.72568	-3.52616	12/60	2737,2932,5689,5690,5696,5698,5699,5710,5713,5720,5721,7316	GLI3,GSK3B,PSMB1,PSMB2,PSMB8,PSMB9,PSMB10,PSMD4,PSMD7,PSME1,PSME2,UBC
5_Member	Reactome Gene Sets	R-HSA-5683057	MAPK family signaling cascades	-5.67927	-3.49735	31/325	60,409,808,896,1439,1445,1740,2065,3568,5147,5595,5689,5690,5696,5698,5699,5710,5713,5720,5721,5879,6708,7039,7316,7529,8817,10256,51125,53358,145957,152831	ACTB,ARRB2,CALM3,CCND3,CSF2RB,CSK,DLG2,ERBB3,IL5RA,PDE6D,MAPK3,PSMB1,PSMB2,PSMB8,PSMB9,PSMB10,PSMD4,PSMD7,PSME1,PSME2,RAC1,SPTA1,TGFA,UBC,YWHAB,FGF18,CNKSR1,GOLGA7,SHC3,NRG4,KLB
5_Member	Reactome Gene Sets	R-HSA-75815	Ubiquitin-dependent degradation of Cyclin D	-5.55028	-3.3935	11/52	2932,5689,5690,5696,5698,5699,5710,5713,5720,5721,7316	GSK3B,PSMB1,PSMB2,PSMB8,PSMB9,PSMB10,PSMD4,PSMD7,PSME1,PSME2,UBC
5_Member	Reactome Gene Sets	R-HSA-157118	Signaling by NOTCH	-5.50158	-3.3608	25/236	409,1999,3015,3020,3021,4854,5045,5689,5690,5696,5698,5699,5710,5713,5720,5721,7090,7316,7534,8337,8347,23462,26508,55766,85236	ARRB2,ELF3,H2AZ1,H3-3A,H3-3B,NOTCH3,FURIN,PSMB1,PSMB2,PSMB8,PSMB9,PSMB10,PSMD4,PSMD7,PSME1,PSME2,TLE3,UBC,YWHAZ,H2AC18,H2BC4,HEY1,HEYL,H2AJ,H2BC12
5_Member	Reactome Gene Sets	R-HSA-1640170	Cell Cycle	-5.43119	-3.30582	51/691	896,1026,1032,2029,2932,3015,3020,3021,4001,4149,4218,5434,5439,5595,5689,5690,5696,5698,5699,5710,5713,5720,5721,7316,7329,7529,7534,8337,8347,10121,10383,10726,10783,11258,22919,22933,23122,23279,27243,29935,51652,55505,55766,80776,81565,81876,84790,85236,91768,113457,116028	CCND3,CDKN1A,CDKN2D,ENSA,GSK3B,H2AZ1,H3-3A,H3-3B,LMNB1,MAX,RAB8A,POLR2E,POLR2J,MAPK3,PSMB1,PSMB2,PSMB8,PSMB9,PSMB10,PSMD4,PSMD7,PSME1,PSME2,UBC,UBE2I,YWHAB,YWHAZ,H2AC18,H2BC4,ACTR1A,TUBB4B,NUDC,NEK6,DCTN3,MAPRE1,SIRT2,CLASP2,NUP160,CHMP2A,RPA4,CHMP3,NOP10,H2AJ,B9D2,NDEL1,RAB1B,TUBA1C,H2BC12,CABLES1,TUBA3D,RMI2
5_Member	Reactome Gene Sets	R-HSA-9604323	Negative regulation of NOTCH4 signaling	-5.38003	-3.27199	11/54	5689,5690,5696,5698,5699,5710,5713,5720,5721,7316,7534	PSMB1,PSMB2,PSMB8,PSMB9,PSMB10,PSMD4,PSMD7,PSME1,PSME2,UBC,YWHAZ
5_Member	KEGG Pathway	ko03050	Proteasome	-5.30307	-3.21401	10/45	5689,5690,5696,5698,5699,5710,5713,5720,5721,11047	PSMB1,PSMB2,PSMB8,PSMB9,PSMB10,PSMD4,PSMD7,PSME1,PSME2,ADRM1
5_Member	Reactome Gene Sets	R-HSA-446652	Interleukin-1 family signaling	-5.24485	-3.17399	18/141	240,3146,3557,5689,5690,5696,5698,5699,5710,5713,5720,5721,5784,6774,7316,7850,11141,54472	ALOX5,HMGB1,IL1RN,PSMB1,PSMB2,PSMB8,PSMB9,PSMB10,PSMD4,PSMD7,PSME1,PSME2,PTPN14,STAT3,UBC,IL1R2,IL1RAPL1,TOLLIP
5_Member	Reactome Gene Sets	R-HSA-5668541	TNFR2 non-canonical NF-kB pathway	-5.22719	-3.15855	15/102	4982,5689,5690,5696,5698,5699,5710,5713,5720,5721,7316,8742,8764,10673,51330	TNFRSF11B,PSMB1,PSMB2,PSMB8,PSMB9,PSMB10,PSMD4,PSMD7,PSME1,PSME2,UBC,TNFSF12,TNFRSF14,TNFSF13B,TNFRSF12A
5_Member	Reactome Gene Sets	R-HSA-5362768	Hh mutants are degraded by ERAD	-5.21783	-3.1514	11/56	5689,5690,5696,5698,5699,5710,5713,5720,5721,7316,51009	PSMB1,PSMB2,PSMB8,PSMB9,PSMB10,PSMD4,PSMD7,PSME1,PSME2,UBC,DERL2
5_Member	Reactome Gene Sets	R-HSA-68867	Assembly of the pre-replicative complex	-5.13004	-3.08591	17/130	3015,3020,3021,5689,5690,5696,5698,5699,5710,5713,5720,5721,7316,8337,8347,55766,85236	H2AZ1,H3-3A,H3-3B,PSMB1,PSMB2,PSMB8,PSMB9,PSMB10,PSMD4,PSMD7,PSME1,PSME2,UBC,H2AC18,H2BC4,H2AJ,H2BC12
5_Member	KEGG Pathway	hsa03050	Proteasome	-5.12219	-3.08144	10/47	5689,5690,5696,5698,5699,5710,5713,5720,5721,11047	PSMB1,PSMB2,PSMB8,PSMB9,PSMB10,PSMD4,PSMD7,PSME1,PSME2,ADRM1
5_Member	Reactome Gene Sets	R-HSA-201681	TCF dependent signaling in response to WNT	-5.09893	-3.06309	24/233	2932,3015,3020,3021,5689,5690,5696,5698,5699,5710,5713,5720,5721,7090,7316,7534,8337,8347,55366,55766,83439,83595,84133,85236	GSK3B,H2AZ1,H3-3A,H3-3B,PSMB1,PSMB2,PSMB8,PSMB9,PSMB10,PSMD4,PSMD7,PSME1,PSME2,TLE3,UBC,YWHAZ,H2AC18,H2BC4,LGR4,H2AJ,TCF7L1,SOX7,ZNRF3,H2BC12
5_Member	Reactome Gene Sets	R-HSA-4086400	PCP/CE pathway	-5.09561	-3.06309	14/92	387,409,1175,5689,5690,5696,5698,5699,5710,5713,5720,5721,5879,7316	RHOA,ARRB2,AP2S1,PSMB1,PSMB2,PSMB8,PSMB9,PSMB10,PSMD4,PSMD7,PSME1,PSME2,RAC1,UBC
5_Member	Reactome Gene Sets	R-HSA-9711123	Cellular response to chemical stress	-5.03633	-3.02461	19/160	475,1351,4689,5689,5690,5696,5698,5699,5710,5713,5720,5721,6256,6648,6774,7295,7316,25824,81502	ATOX1,COX8A,NCF4,PSMB1,PSMB2,PSMB8,PSMB9,PSMB10,PSMD4,PSMD7,PSME1,PSME2,RXRA,SOD2,STAT3,TXN,UBC,PRDX5,HM13
5_Member	Reactome Gene Sets	R-HSA-3858494	Beta-catenin independent WNT signaling	-5.03104	-3.02461	18/146	387,409,808,1175,2783,3708,5689,5690,5696,5698,5699,5710,5713,5720,5721,5879,7316,83439	RHOA,ARRB2,CALM3,AP2S1,GNB2,ITPR1,PSMB1,PSMB2,PSMB8,PSMB9,PSMB10,PSMD4,PSMD7,PSME1,PSME2,RAC1,UBC,TCF7L1
5_Member	Reactome Gene Sets	R-HSA-1257604	PIP3 activates AKT signaling	-5.02758	-3.02461	26/267	391,1026,1912,2065,2475,2932,5595,5689,5690,5696,5698,5699,5710,5713,5720,5721,5879,7039,7316,8817,22955,23035,55004,145957,152831,389541	RHOG,CDKN1A,PHC2,ERBB3,MTOR,GSK3B,MAPK3,PSMB1,PSMB2,PSMB8,PSMB9,PSMB10,PSMD4,PSMD7,PSME1,PSME2,RAC1,TGFA,UBC,FGF18,SCMH1,PHLPP2,LAMTOR1,NRG4,KLB,LAMTOR4
5_Member	Reactome Gene Sets	R-HSA-68882	Mitotic Anaphase	-5.00473	-3.00556	24/236	4001,5689,5690,5696,5698,5699,5710,5713,5720,5721,7316,7329,10383,10726,22919,22933,23122,23279,27243,51652,80776,81565,84790,113457	LMNB1,PSMB1,PSMB2,PSMB8,PSMB9,PSMB10,PSMD4,PSMD7,PSME1,PSME2,UBC,UBE2I,TUBB4B,NUDC,MAPRE1,SIRT2,CLASP2,NUP160,CHMP2A,CHMP3,B9D2,NDEL1,TUBA1C,TUBA3D
5_Member	Reactome Gene Sets	R-HSA-69002	DNA Replication Pre-Initiation	-4.98954	-2.9966	18/147	3015,3020,3021,5689,5690,5696,5698,5699,5710,5713,5720,5721,7316,8337,8347,29935,55766,85236	H2AZ1,H3-3A,H3-3B,PSMB1,PSMB2,PSMB8,PSMB9,PSMB10,PSMD4,PSMD7,PSME1,PSME2,UBC,H2AC18,H2BC4,RPA4,H2AJ,H2BC12
5_Member	Reactome Gene Sets	R-HSA-351202	Metabolism of polyamines	-4.98828	-2.9966	11/59	4946,5689,5690,5696,5698,5699,5710,5713,5720,5721,6611	OAZ1,PSMB1,PSMB2,PSMB8,PSMB9,PSMB10,PSMD4,PSMD7,PSME1,PSME2,SMS
5_Member	Reactome Gene Sets	R-HSA-5387390	Hh mutants abrogate ligand secretion	-4.98828	-2.9966	11/59	5689,5690,5696,5698,5699,5710,5713,5720,5721,7316,51009	PSMB1,PSMB2,PSMB8,PSMB9,PSMB10,PSMD4,PSMD7,PSME1,PSME2,UBC,DERL2
5_Member	Reactome Gene Sets	R-HSA-2555396	Mitotic Metaphase and Anaphase	-4.97375	-2.99096	24/237	4001,5689,5690,5696,5698,5699,5710,5713,5720,5721,7316,7329,10383,10726,22919,22933,23122,23279,27243,51652,80776,81565,84790,113457	LMNB1,PSMB1,PSMB2,PSMB8,PSMB9,PSMB10,PSMD4,PSMD7,PSME1,PSME2,UBC,UBE2I,TUBB4B,NUDC,MAPRE1,SIRT2,CLASP2,NUP160,CHMP2A,CHMP3,B9D2,NDEL1,TUBA1C,TUBA3D
5_Member	Reactome Gene Sets	R-HSA-1236978	Cross-presentation of soluble exogenous antigens (endosomes)	-4.95106	-2.97218	10/49	2209,5689,5690,5696,5698,5699,5710,5713,5720,5721	FCGR1A,PSMB1,PSMB2,PSMB8,PSMB9,PSMB10,PSMD4,PSMD7,PSME1,PSME2
5_Member	Reactome Gene Sets	R-HSA-187577	SCF(Skp2)-mediated degradation of p27/p21	-4.91515	-2.9515	11/60	1026,5689,5690,5696,5698,5699,5710,5713,5720,5721,7316	CDKN1A,PSMB1,PSMB2,PSMB8,PSMB9,PSMB10,PSMD4,PSMD7,PSME1,PSME2,UBC
5_Member	Reactome Gene Sets	R-HSA-5610783	Degradation of GLI2 by the proteasome	-4.91515	-2.9515	11/60	2932,5689,5690,5696,5698,5699,5710,5713,5720,5721,7316	GSK3B,PSMB1,PSMB2,PSMB8,PSMB9,PSMB10,PSMD4,PSMD7,PSME1,PSME2,UBC
5_Member	Reactome Gene Sets	R-HSA-195253	Degradation of beta-catenin by the destruction complex	-4.91446	-2.9515	13/83	2932,5689,5690,5696,5698,5699,5710,5713,5720,5721,7090,7316,83439	GSK3B,PSMB1,PSMB2,PSMB8,PSMB9,PSMB10,PSMD4,PSMD7,PSME1,PSME2,TLE3,UBC,TCF7L1
5_Member	Reactome Gene Sets	R-HSA-69202	Cyclin E associated events during G1/S transition	-4.91446	-2.9515	13/83	1026,4149,5689,5690,5696,5698,5699,5710,5713,5720,5721,7316,91768	CDKN1A,MAX,PSMB1,PSMB2,PSMB8,PSMB9,PSMB10,PSMD4,PSMD7,PSME1,PSME2,UBC,CABLES1
5_Member	Reactome Gene Sets	R-HSA-211733	Regulation of activated PAK-2p34 by proteasome mediated degradation	-4.86887	-2.91987	10/50	5689,5690,5696,5698,5699,5710,5713,5720,5721,7316	PSMB1,PSMB2,PSMB8,PSMB9,PSMB10,PSMD4,PSMD7,PSME1,PSME2,UBC
5_Member	Reactome Gene Sets	R-HSA-5678895	Defective CFTR causes cystic fibrosis	-4.84361	-2.90279	11/61	5689,5690,5696,5698,5699,5710,5713,5720,5721,7316,51009	PSMB1,PSMB2,PSMB8,PSMB9,PSMB10,PSMD4,PSMD7,PSME1,PSME2,UBC,DERL2
5_Member	Reactome Gene Sets	R-HSA-8939902	Regulation of RUNX2 expression and activity	-4.80118	-2.87457	12/73	2932,5689,5690,5696,5698,5699,5710,5713,5720,5721,7316,10891	GSK3B,PSMB1,PSMB2,PSMB8,PSMB9,PSMB10,PSMD4,PSMD7,PSME1,PSME2,UBC,PPARGC1A
5_Member	Reactome Gene Sets	R-HSA-69656	Cyclin A:Cdk2-associated events at S phase entry	-4.79931	-2.87457	13/85	1026,4149,5689,5690,5696,5698,5699,5710,5713,5720,5721,7316,91768	CDKN1A,MAX,PSMB1,PSMB2,PSMB8,PSMB9,PSMB10,PSMD4,PSMD7,PSME1,PSME2,UBC,CABLES1
5_Member	Reactome Gene Sets	R-HSA-350562	Regulation of ornithine decarboxylase (ODC)	-4.7888	-2.86565	10/51	4946,5689,5690,5696,5698,5699,5710,5713,5720,5721	OAZ1,PSMB1,PSMB2,PSMB8,PSMB9,PSMB10,PSMD4,PSMD7,PSME1,PSME2
5_Member	Reactome Gene Sets	R-HSA-180534	Vpu mediated degradation of CD4	-4.71076	-2.81226	10/52	5689,5690,5696,5698,5699,5710,5713,5720,5721,7316	PSMB1,PSMB2,PSMB8,PSMB9,PSMB10,PSMD4,PSMD7,PSME1,PSME2,UBC
5_Member	Reactome Gene Sets	R-HSA-349425	Autodegradation of the E3 ubiquitin ligase COP1	-4.71076	-2.81226	10/52	5689,5690,5696,5698,5699,5710,5713,5720,5721,7316	PSMB1,PSMB2,PSMB8,PSMB9,PSMB10,PSMD4,PSMD7,PSME1,PSME2,UBC
5_Member	Reactome Gene Sets	R-HSA-69601	Ubiquitin Mediated Degradation of Phosphorylated Cdc25A	-4.71076	-2.81226	10/52	5689,5690,5696,5698,5699,5710,5713,5720,5721,7316	PSMB1,PSMB2,PSMB8,PSMB9,PSMB10,PSMD4,PSMD7,PSME1,PSME2,UBC
5_Member	Reactome Gene Sets	R-HSA-69610	p53-Independent DNA Damage Response	-4.71076	-2.81226	10/52	5689,5690,5696,5698,5699,5710,5713,5720,5721,7316	PSMB1,PSMB2,PSMB8,PSMB9,PSMB10,PSMD4,PSMD7,PSME1,PSME2,UBC
5_Member	Reactome Gene Sets	R-HSA-69613	p53-Independent G1/S DNA damage checkpoint	-4.71076	-2.81226	10/52	5689,5690,5696,5698,5699,5710,5713,5720,5721,7316	PSMB1,PSMB2,PSMB8,PSMB9,PSMB10,PSMD4,PSMD7,PSME1,PSME2,UBC
5_Member	Reactome Gene Sets	R-HSA-169911	Regulation of Apoptosis	-4.63466	-2.74665	10/53	5689,5690,5696,5698,5699,5710,5713,5720,5721,7316	PSMB1,PSMB2,PSMB8,PSMB9,PSMB10,PSMD4,PSMD7,PSME1,PSME2,UBC
5_Member	Reactome Gene Sets	R-HSA-450531	Regulation of mRNA stability by proteins that bind AU-rich elements	-4.63333	-2.74665	13/88	5689,5690,5696,5698,5699,5710,5713,5720,5721,7316,7529,7534,8125	PSMB1,PSMB2,PSMB8,PSMB9,PSMB10,PSMD4,PSMD7,PSME1,PSME2,UBC,YWHAB,YWHAZ,ANP32A
5_Member	Reactome Gene Sets	R-HSA-5621481	C-type lectin receptors (CLRs)	-4.61858	-2.73335	17/142	808,3385,3708,5689,5690,5696,5698,5699,5710,5713,5720,5721,7316,26253,29108,200958,338339	CALM3,ICAM3,ITPR1,PSMB1,PSMB2,PSMB8,PSMB9,PSMB10,PSMD4,PSMD7,PSME1,PSME2,UBC,CLEC4E,PYCARD,MUC20,CLEC4D
5_Member	Reactome Gene Sets	R-HSA-5358346	Hedgehog ligand biogenesis	-4.57227	-2.69992	11/65	5689,5690,5696,5698,5699,5710,5713,5720,5721,7316,51009	PSMB1,PSMB2,PSMB8,PSMB9,PSMB10,PSMD4,PSMD7,PSME1,PSME2,UBC,DERL2
5_Member	Reactome Gene Sets	R-HSA-9707587	Regulation of HMOX1 expression and activity	-4.57227	-2.69992	11/65	5689,5690,5696,5698,5699,5710,5713,5720,5721,7316,81502	PSMB1,PSMB2,PSMB8,PSMB9,PSMB10,PSMD4,PSMD7,PSME1,PSME2,UBC,HM13
5_Member	Reactome Gene Sets	R-HSA-180585	Vif-mediated degradation of APOBEC3G	-4.56042	-2.69336	10/54	5689,5690,5696,5698,5699,5710,5713,5720,5721,7316	PSMB1,PSMB2,PSMB8,PSMB9,PSMB10,PSMD4,PSMD7,PSME1,PSME2,UBC
5_Member	Reactome Gene Sets	R-HSA-8854050	FBXL7 down-regulates AURKA during mitotic entry and in early mitosis	-4.56042	-2.69336	10/54	5689,5690,5696,5698,5699,5710,5713,5720,5721,7316	PSMB1,PSMB2,PSMB8,PSMB9,PSMB10,PSMD4,PSMD7,PSME1,PSME2,UBC
5_Member	Reactome Gene Sets	R-HSA-5689880	Ub-specific processing proteases	-4.52851	-2.6673	22/220	409,5689,5690,5696,5698,5699,5710,5713,5720,5721,7316,7353,8337,8347,8678,9100,10474,11047,23358,23770,84101,85236	ARRB2,PSMB1,PSMB2,PSMB8,PSMB9,PSMB10,PSMD4,PSMD7,PSME1,PSME2,UBC,UFD1,H2AC18,H2BC4,BECN1,USP10,TADA3,ADRM1,USP24,FKBP8,USP44,H2BC12
5_Member	Reactome Gene Sets	R-HSA-9020702	Interleukin-1 signaling	-4.52371	-2.66524	14/103	3146,3557,5689,5690,5696,5698,5699,5710,5713,5720,5721,7316,7850,54472	HMGB1,IL1RN,PSMB1,PSMB2,PSMB8,PSMB9,PSMB10,PSMD4,PSMD7,PSME1,PSME2,UBC,IL1R2,TOLLIP
5_Member	Reactome Gene Sets	R-HSA-1234176	Oxygen-dependent proline hydroxylation of Hypoxia-inducible Factor Alpha	-4.50789	-2.65841	11/66	5689,5690,5696,5698,5699,5710,5713,5720,5721,7316,7323	PSMB1,PSMB2,PSMB8,PSMB9,PSMB10,PSMD4,PSMD7,PSME1,PSME2,UBC,UBE2D3
5_Member	Reactome Gene Sets	R-HSA-69563	p53-Dependent G1 DNA Damage Response	-4.50789	-2.65841	11/66	1026,5689,5690,5696,5698,5699,5710,5713,5720,5721,7316	CDKN1A,PSMB1,PSMB2,PSMB8,PSMB9,PSMB10,PSMD4,PSMD7,PSME1,PSME2,UBC
5_Member	Reactome Gene Sets	R-HSA-69580	p53-Dependent G1/S DNA damage checkpoint	-4.50789	-2.65841	11/66	1026,5689,5690,5696,5698,5699,5710,5713,5720,5721,7316	CDKN1A,PSMB1,PSMB2,PSMB8,PSMB9,PSMB10,PSMD4,PSMD7,PSME1,PSME2,UBC
5_Member	Reactome Gene Sets	R-HSA-5619084	ABC transporter disorders	-4.50232	-2.65597	12/78	5244,5689,5690,5696,5698,5699,5710,5713,5720,5721,7316,51009	ABCB4,PSMB1,PSMB2,PSMB8,PSMB9,PSMB10,PSMD4,PSMD7,PSME1,PSME2,UBC,DERL2
5_Member	Reactome Gene Sets	R-HSA-174113	SCF-beta-TrCP mediated degradation of Emi1	-4.48796	-2.65081	10/55	5689,5690,5696,5698,5699,5710,5713,5720,5721,7316	PSMB1,PSMB2,PSMB8,PSMB9,PSMB10,PSMD4,PSMD7,PSME1,PSME2,UBC
5_Member	Reactome Gene Sets	R-HSA-4641257	Degradation of AXIN	-4.48796	-2.65081	10/55	5689,5690,5696,5698,5699,5710,5713,5720,5721,7316	PSMB1,PSMB2,PSMB8,PSMB9,PSMB10,PSMD4,PSMD7,PSME1,PSME2,UBC
5_Member	Reactome Gene Sets	R-HSA-8941858	Regulation of RUNX3 expression and activity	-4.48796	-2.65081	10/55	5689,5690,5696,5698,5699,5710,5713,5720,5721,7316	PSMB1,PSMB2,PSMB8,PSMB9,PSMB10,PSMD4,PSMD7,PSME1,PSME2,UBC
5_Member	Reactome Gene Sets	R-HSA-8878171	Transcriptional regulation by RUNX1	-4.44082	-2.61012	23/239	896,1912,2623,3015,3020,3021,4778,5689,5690,5696,5698,5699,5710,5713,5720,5721,7316,8337,8347,22955,55766,57678,85236	CCND3,PHC2,GATA1,H2AZ1,H3-3A,H3-3B,NFE2,PSMB1,PSMB2,PSMB8,PSMB9,PSMB10,PSMD4,PSMD7,PSME1,PSME2,UBC,H2AC18,H2BC4,SCMH1,H2AJ,GPAM,H2BC12
5_Member	Reactome Gene Sets	R-HSA-450408	AUF1 (hnRNP D0) binds and destabilizes mRNA	-4.41722	-2.59134	10/56	5689,5690,5696,5698,5699,5710,5713,5720,5721,7316	PSMB1,PSMB2,PSMB8,PSMB9,PSMB10,PSMD4,PSMD7,PSME1,PSME2,UBC
5_Member	Reactome Gene Sets	R-HSA-69615	G1/S DNA Damage Checkpoints	-4.38295	-2.56298	11/68	1026,5689,5690,5696,5698,5699,5710,5713,5720,5721,7316	CDKN1A,PSMB1,PSMB2,PSMB8,PSMB9,PSMB10,PSMD4,PSMD7,PSME1,PSME2,UBC
5_Member	Reactome Gene Sets	R-HSA-4641258	Degradation of DVL	-4.34813	-2.54474	10/57	5689,5690,5696,5698,5699,5710,5713,5720,5721,7316	PSMB1,PSMB2,PSMB8,PSMB9,PSMB10,PSMD4,PSMD7,PSME1,PSME2,UBC
5_Member	Reactome Gene Sets	R-HSA-69541	Stabilization of p53	-4.34813	-2.54474	10/57	5689,5690,5696,5698,5699,5710,5713,5720,5721,7316	PSMB1,PSMB2,PSMB8,PSMB9,PSMB10,PSMD4,PSMD7,PSME1,PSME2,UBC
5_Member	Reactome Gene Sets	R-HSA-8932339	ROS sensing by NFE2L2	-4.34813	-2.54474	10/57	5689,5690,5696,5698,5699,5710,5713,5720,5721,7316	PSMB1,PSMB2,PSMB8,PSMB9,PSMB10,PSMD4,PSMD7,PSME1,PSME2,UBC
5_Member	Reactome Gene Sets	R-HSA-9013694	Signaling by NOTCH4	-4.28134	-2.4992	12/82	5689,5690,5696,5698,5699,5710,5713,5720,5721,7316,7534,23462	PSMB1,PSMB2,PSMB8,PSMB9,PSMB10,PSMD4,PSMD7,PSME1,PSME2,UBC,YWHAZ,HEY1
5_Member	Reactome Gene Sets	R-HSA-68827	CDT1 association with the CDC6:ORC:origin complex	-4.28062	-2.4992	10/58	5689,5690,5696,5698,5699,5710,5713,5720,5721,7316	PSMB1,PSMB2,PSMB8,PSMB9,PSMB10,PSMD4,PSMD7,PSME1,PSME2,UBC
5_Member	Reactome Gene Sets	R-HSA-1168372	Downstream signaling events of B Cell Receptor (BCR)	-4.22838	-2.46077	12/83	808,2280,5689,5690,5696,5698,5699,5710,5713,5720,5721,7316	CALM3,FKBP1A,PSMB1,PSMB2,PSMB8,PSMB9,PSMB10,PSMD4,PSMD7,PSME1,PSME2,UBC
5_Member	Reactome Gene Sets	R-HSA-8878159	Transcriptional regulation by RUNX3	-4.22637	-2.45986	13/96	1026,5689,5690,5696,5698,5699,5710,5713,5720,5721,7005,7316,83439	CDKN1A,PSMB1,PSMB2,PSMB8,PSMB9,PSMB10,PSMD4,PSMD7,PSME1,PSME2,TEAD3,UBC,TCF7L1
5_Member	Reactome Gene Sets	R-HSA-5676590	NIK-->noncanonical NF-kB signaling	-4.21464	-2.45144	10/59	5689,5690,5696,5698,5699,5710,5713,5720,5721,7316	PSMB1,PSMB2,PSMB8,PSMB9,PSMB10,PSMD4,PSMD7,PSME1,PSME2,UBC
5_Member	Reactome Gene Sets	R-HSA-5607761	Dectin-1 mediated noncanonical NF-kB signaling	-4.15013	-2.40833	10/60	5689,5690,5696,5698,5699,5710,5713,5720,5721,7316	PSMB1,PSMB2,PSMB8,PSMB9,PSMB10,PSMD4,PSMD7,PSME1,PSME2,UBC
5_Member	Reactome Gene Sets	R-HSA-5610780	Degradation of GLI1 by the proteasome	-4.15013	-2.40833	10/60	5689,5690,5696,5698,5699,5710,5713,5720,5721,7316	PSMB1,PSMB2,PSMB8,PSMB9,PSMB10,PSMD4,PSMD7,PSME1,PSME2,UBC
5_Member	Reactome Gene Sets	R-HSA-6807070	PTEN Regulation	-4.13746	-2.39981	16/140	1912,2475,5595,5689,5690,5696,5698,5699,5710,5713,5720,5721,7316,22955,55004,389541	PHC2,MTOR,MAPK3,PSMB1,PSMB2,PSMB8,PSMB9,PSMB10,PSMD4,PSMD7,PSME1,PSME2,UBC,SCMH1,LAMTOR1,LAMTOR4
5_Member	Reactome Gene Sets	R-HSA-5632684	Hedgehog 'on' state	-4.12506	-2.3905	12/85	409,2737,5689,5690,5696,5698,5699,5710,5713,5720,5721,7316	ARRB2,GLI3,PSMB1,PSMB2,PSMB8,PSMB9,PSMB10,PSMD4,PSMD7,PSME1,PSME2,UBC
5_Member	Reactome Gene Sets	R-HSA-5607764	CLEC7A (Dectin-1) signaling	-3.99525	-2.28369	13/101	808,3708,5689,5690,5696,5698,5699,5710,5713,5720,5721,7316,29108	CALM3,ITPR1,PSMB1,PSMB2,PSMB8,PSMB9,PSMB10,PSMD4,PSMD7,PSME1,PSME2,UBC,PYCARD
5_Member	Reactome Gene Sets	R-HSA-1234174	Cellular response to hypoxia	-3.98188	-2.27323	11/75	5689,5690,5696,5698,5699,5710,5713,5720,5721,7316,7323	PSMB1,PSMB2,PSMB8,PSMB9,PSMB10,PSMD4,PSMD7,PSME1,PSME2,UBC,UBE2D3
5_Member	Reactome Gene Sets	R-HSA-2467813	Separation of Sister Chromatids	-3.96609	-2.26033	19/191	5689,5690,5696,5698,5699,5710,5713,5720,5721,7316,10383,10726,22919,23122,23279,80776,81565,84790,113457	PSMB1,PSMB2,PSMB8,PSMB9,PSMB10,PSMD4,PSMD7,PSME1,PSME2,UBC,TUBB4B,NUDC,MAPRE1,CLASP2,NUP160,B9D2,NDEL1,TUBA1C,TUBA3D
5_Member	Reactome Gene Sets	R-HSA-5689603	UCH proteinases	-3.95096	-2.24998	13/102	60,5689,5690,5696,5698,5699,5710,5713,5720,5721,7316,8337,11047	ACTB,PSMB1,PSMB2,PSMB8,PSMB9,PSMB10,PSMD4,PSMD7,PSME1,PSME2,UBC,H2AC18,ADRM1
5_Member	Reactome Gene Sets	R-HSA-5687128	MAPK6/MAPK4 signaling	-3.92816	-2.23565	12/89	896,5689,5690,5696,5698,5699,5710,5713,5720,5721,5879,7316	CCND3,PSMB1,PSMB2,PSMB8,PSMB9,PSMB10,PSMD4,PSMD7,PSME1,PSME2,RAC1,UBC
5_Member	Reactome Gene Sets	R-HSA-382556	ABC-family proteins mediated transport	-3.90728	-2.22156	13/103	5244,5689,5690,5696,5698,5699,5710,5713,5720,5721,7316,23457,51009	ABCB4,PSMB1,PSMB2,PSMB8,PSMB9,PSMB10,PSMD4,PSMD7,PSME1,PSME2,UBC,ABCB9,DERL2
5_Member	Reactome Gene Sets	R-HSA-174084	Autodegradation of Cdh1 by Cdh1:APC/C	-3.90576	-2.22156	10/64	5689,5690,5696,5698,5699,5710,5713,5720,5721,7316	PSMB1,PSMB2,PSMB8,PSMB9,PSMB10,PSMD4,PSMD7,PSME1,PSME2,UBC
5_Member	Reactome Gene Sets	R-HSA-4608870	Asymmetric localization of PCP proteins	-3.90576	-2.22156	10/64	5689,5690,5696,5698,5699,5710,5713,5720,5721,7316	PSMB1,PSMB2,PSMB8,PSMB9,PSMB10,PSMD4,PSMD7,PSME1,PSME2,UBC
5_Member	Reactome Gene Sets	R-HSA-453279	Mitotic G1 phase and G1/S transition	-3.85033	-2.1762	16/148	896,1026,1032,4149,5689,5690,5696,5698,5699,5710,5713,5720,5721,7316,29935,91768	CCND3,CDKN1A,CDKN2D,MAX,PSMB1,PSMB2,PSMB8,PSMB9,PSMB10,PSMD4,PSMD7,PSME1,PSME2,UBC,RPA4,CABLES1
5_Member	Reactome Gene Sets	R-HSA-5688426	Deubiquitination	-3.80021	-2.13741	25/298	60,387,409,5689,5690,5696,5698,5699,5710,5713,5720,5721,7316,7353,8337,8347,8678,9100,10318,10474,11047,23358,23770,84101,85236	ACTB,RHOA,ARRB2,PSMB1,PSMB2,PSMB8,PSMB9,PSMB10,PSMD4,PSMD7,PSME1,PSME2,UBC,UFD1,H2AC18,H2BC4,BECN1,USP10,TNIP1,TADA3,ADRM1,USP24,FKBP8,USP44,H2BC12
5_Member	Reactome Gene Sets	R-HSA-202403	TCR signaling	-3.79057	-2.1335	14/120	1445,2533,5689,5690,5696,5698,5699,5710,5713,5720,5721,7316,7408,7454	CSK,FYB1,PSMB1,PSMB2,PSMB8,PSMB9,PSMB10,PSMD4,PSMD7,PSME1,PSME2,UBC,VASP,WAS
5_Member	Reactome Gene Sets	R-HSA-1169091	Activation of NF-kappaB in B cells	-3.73557	-2.08564	10/67	5689,5690,5696,5698,5699,5710,5713,5720,5721,7316	PSMB1,PSMB2,PSMB8,PSMB9,PSMB10,PSMD4,PSMD7,PSME1,PSME2,UBC
5_Member	Reactome Gene Sets	R-HSA-174154	APC/C:Cdc20 mediated degradation of Securin	-3.68112	-2.04614	10/68	5689,5690,5696,5698,5699,5710,5713,5720,5721,7316	PSMB1,PSMB2,PSMB8,PSMB9,PSMB10,PSMD4,PSMD7,PSME1,PSME2,UBC
5_Member	Reactome Gene Sets	R-HSA-5658442	Regulation of RAS by GAPs	-3.68112	-2.04614	10/68	5689,5690,5696,5698,5699,5710,5713,5720,5721,7316	PSMB1,PSMB2,PSMB8,PSMB9,PSMB10,PSMD4,PSMD7,PSME1,PSME2,UBC
5_Member	Reactome Gene Sets	R-HSA-9707564	Cytoprotection by HMOX1	-3.63956	-2.0206	14/124	1351,5689,5690,5696,5698,5699,5710,5713,5720,5721,6256,6774,7316,81502	COX8A,PSMB1,PSMB2,PSMB8,PSMB9,PSMB10,PSMD4,PSMD7,PSME1,PSME2,RXRA,STAT3,UBC,HM13
5_Member	Reactome Gene Sets	R-HSA-8948751	Regulation of PTEN stability and activity	-3.62775	-2.01193	10/69	5689,5690,5696,5698,5699,5710,5713,5720,5721,7316	PSMB1,PSMB2,PSMB8,PSMB9,PSMB10,PSMD4,PSMD7,PSME1,PSME2,UBC
5_Member	Reactome Gene Sets	R-HSA-68949	Orc1 removal from chromatin	-3.57542	-1.97192	10/70	5689,5690,5696,5698,5699,5710,5713,5720,5721,7316	PSMB1,PSMB2,PSMB8,PSMB9,PSMB10,PSMD4,PSMD7,PSME1,PSME2,UBC
5_Member	Reactome Gene Sets	R-HSA-983705	Signaling by the B Cell Receptor (BCR)	-3.5397	-1.94223	13/112	808,2280,3708,5689,5690,5696,5698,5699,5710,5713,5720,5721,7316	CALM3,FKBP1A,ITPR1,PSMB1,PSMB2,PSMB8,PSMB9,PSMB10,PSMD4,PSMD7,PSME1,PSME2,UBC
5_Member	Reactome Gene Sets	R-HSA-69306	DNA Replication	-3.5264	-1.93117	18/190	3015,3020,3021,5689,5690,5696,5698,5699,5710,5713,5720,5721,7316,8337,8347,29935,55766,85236	H2AZ1,H3-3A,H3-3B,PSMB1,PSMB2,PSMB8,PSMB9,PSMB10,PSMD4,PSMD7,PSME1,PSME2,UBC,H2AC18,H2BC4,RPA4,H2AJ,H2BC12
5_Member	Reactome Gene Sets	R-HSA-69206	G1/S Transition	-3.42606	-1.85121	14/130	1026,4149,5689,5690,5696,5698,5699,5710,5713,5720,5721,7316,29935,91768	CDKN1A,MAX,PSMB1,PSMB2,PSMB8,PSMB9,PSMB10,PSMD4,PSMD7,PSME1,PSME2,UBC,RPA4,CABLES1
5_Member	Reactome Gene Sets	R-HSA-174184	Cdc20:Phospho-APC/C mediated degradation of Cyclin A	-3.42438	-1.85095	10/73	5689,5690,5696,5698,5699,5710,5713,5720,5721,7316	PSMB1,PSMB2,PSMB8,PSMB9,PSMB10,PSMD4,PSMD7,PSME1,PSME2,UBC
5_Member	Reactome Gene Sets	R-HSA-69017	CDK-mediated phosphorylation and removal of Cdc6	-3.42438	-1.85095	10/73	5689,5690,5696,5698,5699,5710,5713,5720,5721,7316	PSMB1,PSMB2,PSMB8,PSMB9,PSMB10,PSMD4,PSMD7,PSME1,PSME2,UBC
5_Member	Reactome Gene Sets	R-HSA-174178	APC/C:Cdh1 mediated degradation of Cdc20 and other APC/C:Cdh1 targeted proteins in late mitosis/early G1	-3.37593	-1.80952	10/74	5689,5690,5696,5698,5699,5710,5713,5720,5721,7316	PSMB1,PSMB2,PSMB8,PSMB9,PSMB10,PSMD4,PSMD7,PSME1,PSME2,UBC
5_Member	Reactome Gene Sets	R-HSA-179419	APC:Cdc20 mediated degradation of cell cycle proteins prior to satisfation of the cell cycle checkpoint	-3.37593	-1.80952	10/74	5689,5690,5696,5698,5699,5710,5713,5720,5721,7316	PSMB1,PSMB2,PSMB8,PSMB9,PSMB10,PSMD4,PSMD7,PSME1,PSME2,UBC
5_Member	Reactome Gene Sets	R-HSA-69275	G2/M Transition	-3.3627	-1.79769	18/196	1026,4218,5689,5690,5696,5698,5699,5710,5713,5720,5721,7316,10121,10383,11258,22919,84790,113457	CDKN1A,RAB8A,PSMB1,PSMB2,PSMB8,PSMB9,PSMB10,PSMD4,PSMD7,PSME1,PSME2,UBC,ACTR1A,TUBB4B,DCTN3,MAPRE1,TUBA1C,TUBA3D
5_Member	Reactome Gene Sets	R-HSA-453274	Mitotic G2-G2/M phases	-3.30993	-1.75657	18/198	1026,4218,5689,5690,5696,5698,5699,5710,5713,5720,5721,7316,10121,10383,11258,22919,84790,113457	CDKN1A,RAB8A,PSMB1,PSMB2,PSMB8,PSMB9,PSMB10,PSMD4,PSMD7,PSME1,PSME2,UBC,ACTR1A,TUBB4B,DCTN3,MAPRE1,TUBA1C,TUBA3D
5_Member	Reactome Gene Sets	R-HSA-2454202	Fc epsilon receptor (FCERI) signaling	-3.29175	-1.7451	14/134	808,3708,5595,5689,5690,5696,5698,5699,5710,5713,5720,5721,5879,7316	CALM3,ITPR1,MAPK3,PSMB1,PSMB2,PSMB8,PSMB9,PSMB10,PSMD4,PSMD7,PSME1,PSME2,RAC1,UBC
5_Member	Reactome Gene Sets	R-HSA-176409	APC/C:Cdc20 mediated degradation of mitotic proteins	-3.28168	-1.73835	10/76	5689,5690,5696,5698,5699,5710,5713,5720,5721,7316	PSMB1,PSMB2,PSMB8,PSMB9,PSMB10,PSMD4,PSMD7,PSME1,PSME2,UBC
5_Member	Reactome Gene Sets	R-HSA-8951664	Neddylation	-3.26377	-1.72307	20/234	2873,5689,5690,5696,5698,5699,5710,5713,5720,5721,7316,7323,26249,26270,54461,54939,79016,140456,140739,283807	GPS1,PSMB1,PSMB2,PSMB8,PSMB9,PSMB10,PSMD4,PSMD7,PSME1,PSME2,UBC,UBE2D3,KLHL3,FBXO6,FBXW5,COMMD4,DDA1,ASB11,UBE2F,FBXL22
5_Member	Reactome Gene Sets	R-HSA-176814	Activation of APC/C and APC/C:Cdc20 mediated degradation of mitotic proteins	-3.23585	-1.69973	10/77	5689,5690,5696,5698,5699,5710,5713,5720,5721,7316	PSMB1,PSMB2,PSMB8,PSMB9,PSMB10,PSMD4,PSMD7,PSME1,PSME2,UBC
5_Member	Reactome Gene Sets	R-HSA-176408	Regulation of APC/C activators between G1/S and early anaphase	-3.06052	-1.56473	10/81	5689,5690,5696,5698,5699,5710,5713,5720,5721,7316	PSMB1,PSMB2,PSMB8,PSMB9,PSMB10,PSMD4,PSMD7,PSME1,PSME2,UBC
5_Member	Reactome Gene Sets	R-HSA-2871837	FCERI mediated NF-kB activation	-3.01859	-1.53891	10/82	5689,5690,5696,5698,5699,5710,5713,5720,5721,7316	PSMB1,PSMB2,PSMB8,PSMB9,PSMB10,PSMD4,PSMD7,PSME1,PSME2,UBC
5_Member	Reactome Gene Sets	R-HSA-5619115	Disorders of transmembrane transporters	-3.0074	-1.5296	16/176	682,5244,5689,5690,5696,5698,5699,5710,5713,5720,5721,6519,6520,7316,23279,51009	BSG,ABCB4,PSMB1,PSMB2,PSMB8,PSMB9,PSMB10,PSMD4,PSMD7,PSME1,PSME2,SLC3A1,SLC3A2,UBC,NUP160,DERL2
5_Member	Reactome Gene Sets	R-HSA-69481	G2/M Checkpoints	-2.80317	-1.38329	15/167	5689,5690,5696,5698,5699,5710,5713,5720,5721,7316,7529,7534,8347,85236,116028	PSMB1,PSMB2,PSMB8,PSMB9,PSMB10,PSMD4,PSMD7,PSME1,PSME2,UBC,YWHAB,YWHAZ,H2BC4,H2BC12,RMI2
5_Member	Reactome Gene Sets	R-HSA-69620	Cell Cycle Checkpoints	-2.7839	-1.37048	22/293	1026,5689,5690,5696,5698,5699,5710,5713,5720,5721,7316,7529,7534,8347,10726,22919,23122,23279,80776,81565,85236,116028	CDKN1A,PSMB1,PSMB2,PSMB8,PSMB9,PSMB10,PSMD4,PSMD7,PSME1,PSME2,UBC,YWHAB,YWHAZ,H2BC4,NUDC,MAPRE1,CLASP2,NUP160,B9D2,NDEL1,H2BC12,RMI2
5_Member	Reactome Gene Sets	R-HSA-174143	APC/C-mediated degradation of cell cycle proteins	-2.7815	-1.37048	10/88	5689,5690,5696,5698,5699,5710,5713,5720,5721,7316	PSMB1,PSMB2,PSMB8,PSMB9,PSMB10,PSMD4,PSMD7,PSME1,PSME2,UBC
5_Member	Reactome Gene Sets	R-HSA-453276	Regulation of mitotic cell cycle	-2.7815	-1.37048	10/88	5689,5690,5696,5698,5699,5710,5713,5720,5721,7316	PSMB1,PSMB2,PSMB8,PSMB9,PSMB10,PSMD4,PSMD7,PSME1,PSME2,UBC
5_Member	Reactome Gene Sets	R-HSA-69052	Switching of origins to a post-replicative state	-2.70759	-1.32625	10/90	5689,5690,5696,5698,5699,5710,5713,5720,5721,7316	PSMB1,PSMB2,PSMB8,PSMB9,PSMB10,PSMD4,PSMD7,PSME1,PSME2,UBC
5_Member	CORUM	CORUM:193	PA700-20S-PA28 complex	-2.69684	-1.31866	6/36	5689,5690,5710,5713,5720,5721	PSMB1,PSMB2,PSMD4,PSMD7,PSME1,PSME2
5_Member	CORUM	CORUM:192	PA28-20S proteasome	-2.60737	-1.25471	4/16	5689,5690,5720,5721	PSMB1,PSMB2,PSME1,PSME2
5_Member	Reactome Gene Sets	R-HSA-69242	S Phase	-2.52428	-1.19762	14/161	1026,2932,4149,5689,5690,5696,5698,5699,5710,5713,5720,5721,7316,91768	CDKN1A,GSK3B,MAX,PSMB1,PSMB2,PSMB8,PSMB9,PSMB10,PSMD4,PSMD7,PSME1,PSME2,UBC,CABLES1
5_Member	Reactome Gene Sets	R-HSA-202424	Downstream TCR signaling	-2.43453	-1.13015	10/98	5689,5690,5696,5698,5699,5710,5713,5720,5721,7316	PSMB1,PSMB2,PSMB8,PSMB9,PSMB10,PSMD4,PSMD7,PSME1,PSME2,UBC
5_Member	Reactome Gene Sets	R-HSA-983168	Antigen processing: Ubiquitination & Proteasome degradation	-2.18505	-0.95992	21/309	5689,5690,5696,5698,5699,5710,5713,5720,5721,6737,7316,7323,7332,9246,10616,26249,26270,54461,140456,140739,283807	PSMB1,PSMB2,PSMB8,PSMB9,PSMB10,PSMD4,PSMD7,PSME1,PSME2,TRIM21,UBC,UBE2D3,UBE2L3,UBE2L6,RBCK1,KLHL3,FBXO6,FBXW5,ASB11,UBE2F,FBXL22
5_Member	Reactome Gene Sets	R-HSA-376176	Signaling by ROBO receptors	-2.08671	-0.888675	16/218	387,5689,5690,5696,5698,5699,5710,5713,5720,5721,5879,6586,7316,7408,9901,23122	RHOA,PSMB1,PSMB2,PSMB8,PSMB9,PSMB10,PSMD4,PSMD7,PSME1,PSME2,RAC1,SLIT3,UBC,VASP,SRGAP3,CLASP2
6_Summary	Reactome Gene Sets	R-HSA-1280218	Adaptive Immune System	-12.1315	-8.6157	72/763	375,567,808,1174,1175,1445,2209,2280,2475,2533,3105,3106,3107,3133,3134,3146,3309,3385,3689,3708,4689,5476,5689,5690,5696,5698,5699,5710,5713,5720,5721,5879,6279,6280,6737,6890,6892,7305,7316,7323,7332,7408,7454,7529,7534,7879,8519,8764,9246,10121,10383,10616,10871,10952,11027,11258,11314,26249,26270,27181,29126,29992,54210,54461,80380,84790,89790,113457,140456,140739,283807,374383	ARF1,B2M,CALM3,AP1S1,AP2S1,CSK,FCGR1A,FKBP1A,MTOR,FYB1,HLA-A,HLA-B,HLA-C,HLA-E,HLA-F,HMGB1,HSPA5,ICAM3,ITGB2,ITPR1,NCF4,CTSA,PSMB1,PSMB2,PSMB8,PSMB9,PSMB10,PSMD4,PSMD7,PSME1,PSME2,RAC1,S100A8,S100A9,TRIM21,TAP1,TAPBP,TYROBP,UBC,UBE2D3,UBE2L3,VASP,WAS,YWHAB,YWHAZ,RAB7A,IFITM1,TNFRSF14,UBE2L6,ACTR1A,TUBB4B,RBCK1,CD300C,SEC61B,LILRA2,DCTN3,CD300A,KLHL3,FBXO6,SIGLEC8,CD274,PILRA,TREM1,FBXW5,PDCD1LG2,…
6_Member	Reactome Gene Sets	R-HSA-1280218	Adaptive Immune System	-12.1315	-8.6157	72/763	375,567,808,1174,1175,1445,2209,2280,2475,2533,3105,3106,3107,3133,3134,3146,3309,3385,3689,3708,4689,5476,5689,5690,5696,5698,5699,5710,5713,5720,5721,5879,6279,6280,6737,6890,6892,7305,7316,7323,7332,7408,7454,7529,7534,7879,8519,8764,9246,10121,10383,10616,10871,10952,11027,11258,11314,26249,26270,27181,29126,29992,54210,54461,80380,84790,89790,113457,140456,140739,283807,374383	ARF1,B2M,CALM3,AP1S1,AP2S1,CSK,FCGR1A,FKBP1A,MTOR,FYB1,HLA-A,HLA-B,HLA-C,HLA-E,HLA-F,HMGB1,HSPA5,ICAM3,ITGB2,ITPR1,NCF4,CTSA,PSMB1,PSMB2,PSMB8,PSMB9,PSMB10,PSMD4,PSMD7,PSME1,PSME2,RAC1,S100A8,S100A9,TRIM21,TAP1,TAPBP,TYROBP,UBC,UBE2D3,UBE2L3,VASP,WAS,YWHAB,YWHAZ,RAB7A,IFITM1,TNFRSF14,UBE2L6,ACTR1A,TUBB4B,RBCK1,CD300C,SEC61B,LILRA2,DCTN3,CD300A,KLHL3,FBXO6,SIGLEC8,CD274,PILRA,TREM1,FBXW5,PDCD1LG2,…
6_Member	Reactome Gene Sets	R-HSA-198933	Immunoregulatory interactions between a Lymphoid and a non-Lymphoid cell	-6.30338	-3.95108	19/132	567,2209,3105,3106,3107,3133,3134,3385,3689,7305,8519,10871,11027,11314,27181,29992,54210,89790,374383	B2M,FCGR1A,HLA-A,HLA-B,HLA-C,HLA-E,HLA-F,ICAM3,ITGB2,TYROBP,IFITM1,CD300C,LILRA2,CD300A,SIGLEC8,PILRA,TREM1,SIGLEC10,NCR3LG1
7_Summary	GO Biological Processes	GO:0044089	positive regulation of cellular component biogenesis	-11.288	-7.88136	55/520	246,375,387,581,637,1191,2475,2932,2934,3055,3791,5829,5879,5899,6385,6386,7058,7251,7376,7408,7454,7879,8678,9076,9535,9636,9696,10095,10109,10211,10677,11141,11151,22899,22919,22998,23122,23316,25802,27243,27286,29108,51100,51738,54922,57343,65018,79933,81565,84501,85477,115362,149461,202018,387804,60,81,134,391,396,477,684,776,1072,1265,1829,3985,4637,4645,4703,5573,6708,6717,7018,7114,7170,73…	ALOX15,ARF1,RHOA,BAX,BID,CLU,MTOR,GSK3B,GSN,HCK,KDR,PXN,RAC1,RALB,SDC4,SDCBP,THBS2,TSG101,NR1H2,VASP,WAS,RAB7A,BECN1,CLDN1,GMFG,ISG15,CROCC,ARPC1B,ARPC2,FLOT1,AVIL,IL1RAPL1,CORO1A,ARHGEF15,MAPRE1,LIMCH1,CLASP2,CUX2,LMOD1,CHMP2A,SRPX2,PYCARD,SH3GLB1,GHRL,RASIP1,ZNF304,PINK1,SYNPO2L,NDEL1,SPIRE2,SCIN,GBP5,CLDN19,TAPT1,VSTM5,ACTB,ACTN4,ADORA1,RHOG,ARHGDIA,ATP1A2,BST2,CACNA1D,CFL1,CNN2,DSG2,LIMK2,MYL…
7_Member	GO Biological Processes	GO:0044089	positive regulation of cellular component biogenesis	-11.288	-7.88136	55/520	246,375,387,581,637,1191,2475,2932,2934,3055,3791,5829,5879,5899,6385,6386,7058,7251,7376,7408,7454,7879,8678,9076,9535,9636,9696,10095,10109,10211,10677,11141,11151,22899,22919,22998,23122,23316,25802,27243,27286,29108,51100,51738,54922,57343,65018,79933,81565,84501,85477,115362,149461,202018,387804	ALOX15,ARF1,RHOA,BAX,BID,CLU,MTOR,GSK3B,GSN,HCK,KDR,PXN,RAC1,RALB,SDC4,SDCBP,THBS2,TSG101,NR1H2,VASP,WAS,RAB7A,BECN1,CLDN1,GMFG,ISG15,CROCC,ARPC1B,ARPC2,FLOT1,AVIL,IL1RAPL1,CORO1A,ARHGEF15,MAPRE1,LIMCH1,CLASP2,CUX2,LMOD1,CHMP2A,SRPX2,PYCARD,SH3GLB1,GHRL,RASIP1,ZNF304,PINK1,SYNPO2L,NDEL1,SPIRE2,SCIN,GBP5,CLDN19,TAPT1,VSTM5
7_Member	GO Biological Processes	GO:0030029	actin filament-based process	-10.3328	-7.08582	70/799	60,81,134,246,375,387,391,396,477,684,776,1072,1265,1829,2475,2934,3055,3985,4637,4645,4703,5573,5829,5879,6385,6386,6708,6717,7018,7114,7170,7305,7408,7454,7456,8837,9260,9535,9722,9948,10049,10095,10109,10677,11151,11252,22899,22998,23122,25802,28988,29108,51168,51734,51738,55561,55607,57553,57580,64236,79933,84501,84687,85477,90627,126206,128239,149461,221981,644150	ACTB,ACTN4,ADORA1,ALOX15,ARF1,RHOA,RHOG,ARHGDIA,ATP1A2,BST2,CACNA1D,CFL1,CNN2,DSG2,MTOR,GSN,HCK,LIMK2,MYL6,MYO5B,NEB,PRKAR1A,PXN,RAC1,SDC4,SDCBP,SPTA1,SRI,TF,TMSB4X,TPM3,TYROBP,VASP,WAS,WIPF1,CFLAR,PDLIM7,GMFG,NOS1AP,WDR1,DNAJB6,ARPC1B,ARPC2,AVIL,CORO1A,PACSIN2,ARHGEF15,LIMCH1,CLASP2,LMOD1,DBNL,PYCARD,MYO15A,MSRB1,GHRL,CDC42BPG,PPP1R9A,MICAL3,PREX1,PDLIM2,SYNPO2L,SPIRE2,PPP1R9B,SCIN,STARD13,NLRP5…
7_Member	GO Biological Processes	GO:0030036	actin cytoskeleton organization	-9.50339	-6.42125	63/713	60,81,246,375,387,391,396,684,1072,1265,2475,2934,3055,3985,4645,4703,5573,5829,5879,6385,6386,6708,7018,7114,7170,7305,7408,7454,7456,8837,9260,9535,9722,9948,10049,10095,10109,10677,11151,11252,22899,22998,23122,25802,28988,29108,51168,51734,51738,55561,55607,57553,57580,64236,79933,84501,84687,85477,90627,126206,128239,149461,221981	ACTB,ACTN4,ALOX15,ARF1,RHOA,RHOG,ARHGDIA,BST2,CFL1,CNN2,MTOR,GSN,HCK,LIMK2,MYO5B,NEB,PRKAR1A,PXN,RAC1,SDC4,SDCBP,SPTA1,TF,TMSB4X,TPM3,TYROBP,VASP,WAS,WIPF1,CFLAR,PDLIM7,GMFG,NOS1AP,WDR1,DNAJB6,ARPC1B,ARPC2,AVIL,CORO1A,PACSIN2,ARHGEF15,LIMCH1,CLASP2,LMOD1,DBNL,PYCARD,MYO15A,MSRB1,GHRL,CDC42BPG,PPP1R9A,MICAL3,PREX1,PDLIM2,SYNPO2L,SPIRE2,PPP1R9B,SCIN,STARD13,NLRP5,IQGAP3,CLDN19,THSD7A
7_Member	GO Biological Processes	GO:0008154	actin polymerization or depolymerization	-9.08323	-6.08407	30/218	246,375,387,1072,2475,2934,3055,5879,6708,7114,7408,7454,7456,9535,9948,10095,10109,10677,11151,25802,28988,29108,51734,51738,55607,57553,57580,84501,84687,85477	ALOX15,ARF1,RHOA,CFL1,MTOR,GSN,HCK,RAC1,SPTA1,TMSB4X,VASP,WAS,WIPF1,GMFG,WDR1,ARPC1B,ARPC2,AVIL,CORO1A,LMOD1,DBNL,PYCARD,MSRB1,GHRL,PPP1R9A,MICAL3,PREX1,SPIRE2,PPP1R9B,SCIN
7_Member	GO Biological Processes	GO:0097435	supramolecular fiber organization	-8.00815	-5.30047	61/743	246,375,387,391,567,581,637,1072,1191,1289,2280,2475,2934,3055,3985,4645,4703,5045,5300,5573,5829,5879,6385,6708,7018,7114,7170,7408,7454,7456,7837,8837,9535,9948,10049,10095,10109,10345,10677,11151,22899,22919,22998,23122,25802,26160,27124,28988,29108,51168,51734,51738,55607,57553,57580,79933,81565,84501,84687,85477,126206	ALOX15,ARF1,RHOA,RHOG,B2M,BAX,BID,CFL1,CLU,COL5A1,FKBP1A,MTOR,GSN,HCK,LIMK2,MYO5B,NEB,FURIN,PIN1,PRKAR1A,PXN,RAC1,SDC4,SPTA1,TF,TMSB4X,TPM3,VASP,WAS,WIPF1,PXDN,CFLAR,GMFG,WDR1,DNAJB6,ARPC1B,ARPC2,TRDN,AVIL,CORO1A,ARHGEF15,MAPRE1,LIMCH1,CLASP2,LMOD1,IFT172,INPP5J,DBNL,PYCARD,MYO15A,MSRB1,GHRL,PPP1R9A,MICAL3,PREX1,SYNPO2L,NDEL1,SPIRE2,PPP1R9B,SCIN,NLRP5
7_Member	GO Biological Processes	GO:0007015	actin filament organization	-7.81463	-5.13497	43/444	246,375,387,391,1072,2475,2934,3055,4645,4703,5829,5879,6385,6708,7018,7114,7170,7408,7454,7456,9535,9948,10095,10109,10677,11151,22899,22998,23122,25802,28988,29108,51168,51734,51738,55607,57553,57580,79933,84501,84687,85477,126206	ALOX15,ARF1,RHOA,RHOG,CFL1,MTOR,GSN,HCK,MYO5B,NEB,PXN,RAC1,SDC4,SPTA1,TF,TMSB4X,TPM3,VASP,WAS,WIPF1,GMFG,WDR1,ARPC1B,ARPC2,AVIL,CORO1A,ARHGEF15,LIMCH1,CLASP2,LMOD1,DBNL,PYCARD,MYO15A,MSRB1,GHRL,PPP1R9A,MICAL3,PREX1,SYNPO2L,SPIRE2,PPP1R9B,SCIN,NLRP5
7_Member	GO Biological Processes	GO:0032970	regulation of actin filament-based process	-7.7579	-5.09597	40/398	134,246,375,387,391,396,477,684,1265,1829,2475,2934,3055,4703,5829,5879,6385,6708,6717,7114,7408,7454,9535,9948,10095,10109,10677,11151,22899,22998,23122,25802,28988,29108,55607,57580,79933,84501,85477,128239	ADORA1,ALOX15,ARF1,RHOA,RHOG,ARHGDIA,ATP1A2,BST2,CNN2,DSG2,MTOR,GSN,HCK,NEB,PXN,RAC1,SDC4,SPTA1,SRI,TMSB4X,VASP,WAS,GMFG,WDR1,ARPC1B,ARPC2,AVIL,CORO1A,ARHGEF15,LIMCH1,CLASP2,LMOD1,DBNL,PYCARD,PPP1R9A,PREX1,SYNPO2L,SPIRE2,SCIN,IQGAP3
7_Member	GO Biological Processes	GO:0043254	regulation of protein-containing complex assembly	-7.29387	-4.73915	41/430	246,375,387,581,637,1191,2475,2932,2934,3055,3146,3309,5879,5899,6708,7114,7376,7408,7454,8775,9535,9636,10095,10109,10677,11151,22919,25802,27124,28988,29108,51100,54751,54922,55607,57580,65018,84501,85477,115362,440093	ALOX15,ARF1,RHOA,BAX,BID,CLU,MTOR,GSK3B,GSN,HCK,HMGB1,HSPA5,RAC1,RALB,SPTA1,TMSB4X,NR1H2,VASP,WAS,NAPA,GMFG,ISG15,ARPC1B,ARPC2,AVIL,CORO1A,MAPRE1,LMOD1,INPP5J,DBNL,PYCARD,SH3GLB1,FBLIM1,RASIP1,PPP1R9A,PREX1,PINK1,SPIRE2,SCIN,GBP5,H3-5
7_Member	GO Biological Processes	GO:0010638	positive regulation of organelle organization	-7.07097	-4.52299	45/505	246,375,387,581,637,2475,2932,2934,3055,3791,4318,5329,5595,5829,5879,5899,6385,6386,6836,7039,7408,7454,8678,9535,9696,9948,10095,10109,10891,11151,22899,22919,22933,22998,25802,29108,51100,55124,57343,65018,79933,84501,85477,143425,202018	ALOX15,ARF1,RHOA,BAX,BID,MTOR,GSK3B,GSN,HCK,KDR,MMP9,PLAUR,MAPK3,PXN,RAC1,RALB,SDC4,SDCBP,SURF4,TGFA,VASP,WAS,BECN1,GMFG,CROCC,WDR1,ARPC1B,ARPC2,PPARGC1A,CORO1A,ARHGEF15,MAPRE1,SIRT2,LIMCH1,LMOD1,PYCARD,SH3GLB1,PIWIL2,ZNF304,PINK1,SYNPO2L,SPIRE2,SCIN,SYT9,TAPT1
7_Member	GO Biological Processes	GO:0031334	positive regulation of protein-containing complex assembly	-7.02459	-4.48324	28/238	246,375,387,581,637,1191,2475,2932,2934,3055,5879,7376,7408,7454,9535,9636,10095,10109,11151,22919,25802,29108,51100,54922,65018,84501,85477,115362	ALOX15,ARF1,RHOA,BAX,BID,CLU,MTOR,GSK3B,GSN,HCK,RAC1,NR1H2,VASP,WAS,GMFG,ISG15,ARPC1B,ARPC2,CORO1A,MAPRE1,LMOD1,PYCARD,SH3GLB1,RASIP1,PINK1,SPIRE2,SCIN,GBP5
7_Member	GO Biological Processes	GO:0051258	protein polymerization	-6.9924	-4.45758	32/298	246,375,387,2475,2934,3055,5300,5879,6708,7114,7408,7454,9535,10095,10109,10677,11151,22919,23122,25802,27124,27243,28988,29108,51652,51734,55607,57580,65018,81565,84501,85477	ALOX15,ARF1,RHOA,MTOR,GSN,HCK,PIN1,RAC1,SPTA1,TMSB4X,VASP,WAS,GMFG,ARPC1B,ARPC2,AVIL,CORO1A,MAPRE1,CLASP2,LMOD1,INPP5J,CHMP2A,DBNL,PYCARD,CHMP3,MSRB1,PPP1R9A,PREX1,PINK1,NDEL1,SPIRE2,SCIN
7_Member	GO Biological Processes	GO:0030832	regulation of actin filament length	-6.7318	-4.26853	24/189	246,375,387,2475,2934,3055,4703,6708,7114,7408,7454,9535,9948,10095,10109,10677,11151,25802,28988,29108,55607,57580,84501,85477	ALOX15,ARF1,RHOA,MTOR,GSN,HCK,NEB,SPTA1,TMSB4X,VASP,WAS,GMFG,WDR1,ARPC1B,ARPC2,AVIL,CORO1A,LMOD1,DBNL,PYCARD,PPP1R9A,PREX1,SPIRE2,SCIN
7_Member	GO Biological Processes	GO:0030041	actin filament polymerization	-6.64571	-4.20715	24/191	246,375,387,2475,2934,3055,5879,6708,7114,7408,7454,9535,10095,10109,10677,11151,25802,28988,29108,51734,55607,57580,84501,85477	ALOX15,ARF1,RHOA,MTOR,GSN,HCK,RAC1,SPTA1,TMSB4X,VASP,WAS,GMFG,ARPC1B,ARPC2,AVIL,CORO1A,LMOD1,DBNL,PYCARD,MSRB1,PPP1R9A,PREX1,SPIRE2,SCIN
7_Member	GO Biological Processes	GO:0110053	regulation of actin filament organization	-6.64377	-4.20715	30/278	246,375,387,2475,2934,3055,5829,5879,6385,6708,7114,7408,7454,9535,9948,10095,10109,10677,11151,22899,22998,23122,25802,28988,29108,55607,57580,79933,84501,85477	ALOX15,ARF1,RHOA,MTOR,GSN,HCK,PXN,RAC1,SDC4,SPTA1,TMSB4X,VASP,WAS,GMFG,WDR1,ARPC1B,ARPC2,AVIL,CORO1A,ARHGEF15,LIMCH1,CLASP2,LMOD1,DBNL,PYCARD,PPP1R9A,PREX1,SYNPO2L,SPIRE2,SCIN
7_Member	GO Biological Processes	GO:0032956	regulation of actin cytoskeleton organization	-6.5525	-4.15064	35/359	246,375,387,391,396,684,2475,2934,3055,4703,5829,5879,6385,6708,7114,7408,7454,9535,9948,10095,10109,10677,11151,22899,22998,23122,25802,28988,29108,55607,57580,79933,84501,85477,128239	ALOX15,ARF1,RHOA,RHOG,ARHGDIA,BST2,MTOR,GSN,HCK,NEB,PXN,RAC1,SDC4,SPTA1,TMSB4X,VASP,WAS,GMFG,WDR1,ARPC1B,ARPC2,AVIL,CORO1A,ARHGEF15,LIMCH1,CLASP2,LMOD1,DBNL,PYCARD,PPP1R9A,PREX1,SYNPO2L,SPIRE2,SCIN,IQGAP3
7_Member	GO Biological Processes	GO:1902905	positive regulation of supramolecular fiber organization	-6.48106	-4.09789	25/209	246,375,387,1191,2475,2934,3055,5829,5879,6385,7408,7454,9535,9948,10095,10109,11151,22899,22919,22998,25802,29108,79933,84501,85477	ALOX15,ARF1,RHOA,CLU,MTOR,GSN,HCK,PXN,RAC1,SDC4,VASP,WAS,GMFG,WDR1,ARPC1B,ARPC2,CORO1A,ARHGEF15,MAPRE1,LIMCH1,LMOD1,PYCARD,SYNPO2L,SPIRE2,SCIN
7_Member	GO Biological Processes	GO:0030833	regulation of actin filament polymerization	-6.28072	-3.93266	22/172	246,375,387,2475,2934,3055,6708,7114,7408,7454,9535,10095,10109,10677,11151,25802,28988,29108,55607,57580,84501,85477	ALOX15,ARF1,RHOA,MTOR,GSN,HCK,SPTA1,TMSB4X,VASP,WAS,GMFG,ARPC1B,ARPC2,AVIL,CORO1A,LMOD1,DBNL,PYCARD,PPP1R9A,PREX1,SPIRE2,SCIN
7_Member	GO Biological Processes	GO:0008064	regulation of actin polymerization or depolymerization	-6.18871	-3.86124	23/188	246,375,387,2475,2934,3055,6708,7114,7408,7454,9535,9948,10095,10109,10677,11151,25802,28988,29108,55607,57580,84501,85477	ALOX15,ARF1,RHOA,MTOR,GSN,HCK,SPTA1,TMSB4X,VASP,WAS,GMFG,WDR1,ARPC1B,ARPC2,AVIL,CORO1A,LMOD1,DBNL,PYCARD,PPP1R9A,PREX1,SPIRE2,SCIN
7_Member	GO Biological Processes	GO:0032271	regulation of protein polymerization	-6.1236	-3.81579	26/233	246,375,387,2475,2934,3055,5879,6708,7114,7408,7454,9535,10095,10109,10677,11151,22919,25802,27124,28988,29108,55607,57580,65018,84501,85477	ALOX15,ARF1,RHOA,MTOR,GSN,HCK,RAC1,SPTA1,TMSB4X,VASP,WAS,GMFG,ARPC1B,ARPC2,AVIL,CORO1A,MAPRE1,LMOD1,INPP5J,DBNL,PYCARD,PPP1R9A,PREX1,PINK1,SPIRE2,SCIN
7_Member	GO Biological Processes	GO:0051493	regulation of cytoskeleton organization	-6.1019	-3.80919	44/529	246,375,387,391,396,684,2475,2932,2934,3055,4703,5119,5595,5829,5879,6279,6280,6385,6708,7114,7408,7454,9535,9948,10095,10109,10677,11151,22899,22919,22998,23122,25802,27124,27243,28988,29108,51652,55607,57580,79933,84501,85477,128239	ALOX15,ARF1,RHOA,RHOG,ARHGDIA,BST2,MTOR,GSK3B,GSN,HCK,NEB,CHMP1A,MAPK3,PXN,RAC1,S100A8,S100A9,SDC4,SPTA1,TMSB4X,VASP,WAS,GMFG,WDR1,ARPC1B,ARPC2,AVIL,CORO1A,ARHGEF15,MAPRE1,LIMCH1,CLASP2,LMOD1,INPP5J,CHMP2A,DBNL,PYCARD,CHMP3,PPP1R9A,PREX1,SYNPO2L,SPIRE2,SCIN,IQGAP3
7_Member	GO Biological Processes	GO:0030838	positive regulation of actin filament polymerization	-6.09367	-3.80466	16/99	246,375,387,2475,2934,3055,7408,7454,9535,10095,10109,11151,25802,29108,84501,85477	ALOX15,ARF1,RHOA,MTOR,GSN,HCK,VASP,WAS,GMFG,ARPC1B,ARPC2,CORO1A,LMOD1,PYCARD,SPIRE2,SCIN
7_Member	GO Biological Processes	GO:0032273	positive regulation of protein polymerization	-6.00147	-3.73047	19/138	246,375,387,2475,2934,3055,5879,7408,7454,9535,10095,10109,11151,22919,25802,29108,65018,84501,85477	ALOX15,ARF1,RHOA,MTOR,GSN,HCK,RAC1,VASP,WAS,GMFG,ARPC1B,ARPC2,CORO1A,MAPRE1,LMOD1,PYCARD,PINK1,SPIRE2,SCIN
7_Member	GO Biological Processes	GO:0032535	regulation of cellular component size	-5.89382	-3.64014	35/383	246,375,387,2475,2932,2934,3055,4703,5499,5879,6708,7114,7408,7454,9535,9948,10095,10109,10677,11151,25802,28988,29108,51652,55607,57556,57580,57611,81565,84501,85477,91584,128239,223117,389541	ALOX15,ARF1,RHOA,MTOR,GSK3B,GSN,HCK,NEB,PPP1CA,RAC1,SPTA1,TMSB4X,VASP,WAS,GMFG,WDR1,ARPC1B,ARPC2,AVIL,CORO1A,LMOD1,DBNL,PYCARD,CHMP3,PPP1R9A,SEMA6A,PREX1,ISLR2,NDEL1,SPIRE2,SCIN,PLXNA4,IQGAP3,SEMA3D,LAMTOR4
7_Member	GO Biological Processes	GO:0051495	positive regulation of cytoskeleton organization	-5.32624	-3.22541	24/226	246,375,387,2475,2934,3055,5829,5879,6385,7408,7454,9535,9948,10095,10109,11151,22899,22919,22998,25802,29108,79933,84501,85477	ALOX15,ARF1,RHOA,MTOR,GSN,HCK,PXN,RAC1,SDC4,VASP,WAS,GMFG,WDR1,ARPC1B,ARPC2,CORO1A,ARHGEF15,MAPRE1,LIMCH1,LMOD1,PYCARD,SYNPO2L,SPIRE2,SCIN
7_Member	GO Biological Processes	GO:0090066	regulation of anatomical structure size	-5.17967	-3.1198	41/519	112,133,134,246,375,387,477,2475,2932,2934,3055,4703,4881,5499,5879,6648,6708,7114,7408,7454,9535,9948,10095,10109,10677,11151,25802,28988,29108,51652,55607,57556,57580,57611,81565,84501,85477,91584,128239,223117,389541	ADCY6,ADM,ADORA1,ALOX15,ARF1,RHOA,ATP1A2,MTOR,GSK3B,GSN,HCK,NEB,NPR1,PPP1CA,RAC1,SOD2,SPTA1,TMSB4X,VASP,WAS,GMFG,WDR1,ARPC1B,ARPC2,AVIL,CORO1A,LMOD1,DBNL,PYCARD,CHMP3,PPP1R9A,SEMA6A,PREX1,ISLR2,NDEL1,SPIRE2,SCIN,PLXNA4,IQGAP3,SEMA3D,LAMTOR4
7_Member	GO Biological Processes	GO:1902903	regulation of supramolecular fiber organization	-5.05218	-3.02974	33/383	246,375,387,1191,2475,2934,3055,5829,5879,6385,6708,7114,7408,7454,9535,9948,10095,10109,10677,11151,22899,22919,22998,23122,25802,27124,28988,29108,55607,57580,79933,84501,85477	ALOX15,ARF1,RHOA,CLU,MTOR,GSN,HCK,PXN,RAC1,SDC4,SPTA1,TMSB4X,VASP,WAS,GMFG,WDR1,ARPC1B,ARPC2,AVIL,CORO1A,ARHGEF15,MAPRE1,LIMCH1,CLASP2,LMOD1,INPP5J,DBNL,PYCARD,PPP1R9A,PREX1,SYNPO2L,SPIRE2,SCIN
7_Member	GO Biological Processes	GO:0051129	negative regulation of cellular component organization	-3.87921	-2.20226	46/691	112,387,409,567,706,1191,2932,2934,3146,3309,3985,4043,5444,5573,5587,5879,6386,6708,7114,7376,7454,7879,8678,8837,9535,9860,10049,10677,10891,11151,11252,11314,22876,22899,22919,23122,23251,25802,27124,55607,57556,65018,84101,85477,223117,440093	ADCY6,RHOA,ARRB2,B2M,TSPO,CLU,GSK3B,GSN,HMGB1,HSPA5,LIMK2,LRPAP1,PON1,PRKAR1A,PRKD1,RAC1,SDCBP,SPTA1,TMSB4X,NR1H2,WAS,RAB7A,BECN1,CFLAR,GMFG,LRIG2,DNAJB6,AVIL,PPARGC1A,CORO1A,PACSIN2,CD300A,INPP5F,ARHGEF15,MAPRE1,CLASP2,MINAR1,LMOD1,INPP5J,PPP1R9A,SEMA6A,PINK1,USP44,SCIN,SEMA3D,H3-5
7_Member	GO Biological Processes	GO:0010639	negative regulation of organelle organization	-2.49719	-1.17808	24/348	409,706,1191,2934,3985,5573,6708,7114,7454,7879,8678,9535,10677,10891,11151,22919,23122,25802,27124,55607,65018,84101,85477,440093	ARRB2,TSPO,CLU,GSN,LIMK2,PRKAR1A,SPTA1,TMSB4X,WAS,RAB7A,BECN1,GMFG,AVIL,PPARGC1A,CORO1A,MAPRE1,CLASP2,LMOD1,INPP5J,PPP1R9A,PINK1,USP44,SCIN,H3-5
7_Member	GO Biological Processes	GO:1902904	negative regulation of supramolecular fiber organization	-2.38127	-1.09592	14/167	1191,2934,6708,7114,7454,9535,10677,11151,22919,23122,25802,27124,55607,85477	CLU,GSN,SPTA1,TMSB4X,WAS,GMFG,AVIL,CORO1A,MAPRE1,CLASP2,LMOD1,INPP5J,PPP1R9A,SCIN
7_Member	GO Biological Processes	GO:0031333	negative regulation of protein-containing complex assembly	-2.12063	-0.913243	12/143	1191,2932,2934,3146,3309,6708,7114,10677,22919,25802,27124,85477	CLU,GSK3B,GSN,HMGB1,HSPA5,SPTA1,TMSB4X,AVIL,MAPRE1,LMOD1,INPP5J,SCIN
7_Member	GO Biological Processes	GO:0051494	negative regulation of cytoskeleton organization	-2.0733	-0.880017	13/163	2934,6708,7114,7454,9535,10677,11151,22919,23122,25802,27124,55607,85477	GSN,SPTA1,TMSB4X,WAS,GMFG,AVIL,CORO1A,MAPRE1,CLASP2,LMOD1,INPP5J,PPP1R9A,SCIN
8_Summary	GO Biological Processes	GO:0050900	leukocyte migration	-10.7717	-7.45221	44/371	101,134,240,387,391,682,728,1230,1435,1652,2358,2529,2867,3055,3146,3689,4318,4354,4814,5228,5595,5724,5879,6279,6280,6404,7499,8764,9023,9948,10690,11151,11314,29108,51192,54210,56833,57126,57580,58191,58515,63940,80270,89766,409,1232,2357,2737,3148,3791,4046,4854,4858,5329,5587,6586,7114,7408,8817,11251,27020,54538,57453,57556,60675,91584,146225,223117,284656,285220	ADAM8,ADORA1,ALOX5,RHOA,RHOG,BSG,C5AR1,CCR1,CSF1,DDT,FPR2,FUT7,FFAR2,HCK,HMGB1,ITGB2,MMP9,MPP1,NINJ1,PGF,MAPK3,PTAFR,RAC1,S100A8,S100A9,SELPLG,XG,TNFRSF14,CH25H,WDR1,FUT9,CORO1A,CD300A,PYCARD,CKLF,TREM1,SLAMF8,CD177,PREX1,CXCL16,SELENOK,GPSM3,HSD3B7,UMODL1,ARRB2,CCR3,FPR1,GLI3,HMGB2,KDR,LSP1,NOTCH3,NOVA2,PLAUR,PRKD1,SLIT3,TMSB4X,VASP,FGF18,PTGDR2,NPTN,ROBO4,DSCAML1,SEMA6A,PROK2,PLXNA4,CMTM2,SEMA3…
8_Member	GO Biological Processes	GO:0050900	leukocyte migration	-10.7717	-7.45221	44/371	101,134,240,387,391,682,728,1230,1435,1652,2358,2529,2867,3055,3146,3689,4318,4354,4814,5228,5595,5724,5879,6279,6280,6404,7499,8764,9023,9948,10690,11151,11314,29108,51192,54210,56833,57126,57580,58191,58515,63940,80270,89766	ADAM8,ADORA1,ALOX5,RHOA,RHOG,BSG,C5AR1,CCR1,CSF1,DDT,FPR2,FUT7,FFAR2,HCK,HMGB1,ITGB2,MMP9,MPP1,NINJ1,PGF,MAPK3,PTAFR,RAC1,S100A8,S100A9,SELPLG,XG,TNFRSF14,CH25H,WDR1,FUT9,CORO1A,CD300A,PYCARD,CKLF,TREM1,SLAMF8,CD177,PREX1,CXCL16,SELENOK,GPSM3,HSD3B7,UMODL1
8_Member	GO Biological Processes	GO:0006935	chemotaxis	-9.22136	-6.18268	56/606	101,240,387,391,409,682,728,1230,1232,1435,1652,2357,2358,2737,2867,3146,3148,3689,3791,4046,4354,4814,4854,4858,5228,5329,5587,5595,5724,5879,6279,6280,6586,7114,7408,8817,9023,11151,11251,27020,51192,54210,54538,56833,57453,57556,57580,58191,60675,63940,80270,91584,146225,223117,284656,285220	ADAM8,ALOX5,RHOA,RHOG,ARRB2,BSG,C5AR1,CCR1,CCR3,CSF1,DDT,FPR1,FPR2,GLI3,FFAR2,HMGB1,HMGB2,ITGB2,KDR,LSP1,MPP1,NINJ1,NOTCH3,NOVA2,PGF,PLAUR,PRKD1,MAPK3,PTAFR,RAC1,S100A8,S100A9,SLIT3,TMSB4X,VASP,FGF18,CH25H,CORO1A,PTGDR2,NPTN,CKLF,TREM1,ROBO4,SLAMF8,DSCAML1,SEMA6A,PREX1,CXCL16,PROK2,GPSM3,HSD3B7,PLXNA4,CMTM2,SEMA3D,EPHA10,EPHA6
8_Member	GO Biological Processes	GO:0042330	taxis	-9.14227	-6.12379	56/609	101,240,387,391,409,682,728,1230,1232,1435,1652,2357,2358,2737,2867,3146,3148,3689,3791,4046,4354,4814,4854,4858,5228,5329,5587,5595,5724,5879,6279,6280,6586,7114,7408,8817,9023,11151,11251,27020,51192,54210,54538,56833,57453,57556,57580,58191,60675,63940,80270,91584,146225,223117,284656,285220	ADAM8,ALOX5,RHOA,RHOG,ARRB2,BSG,C5AR1,CCR1,CCR3,CSF1,DDT,FPR1,FPR2,GLI3,FFAR2,HMGB1,HMGB2,ITGB2,KDR,LSP1,MPP1,NINJ1,NOTCH3,NOVA2,PGF,PLAUR,PRKD1,MAPK3,PTAFR,RAC1,S100A8,S100A9,SLIT3,TMSB4X,VASP,FGF18,CH25H,CORO1A,PTGDR2,NPTN,CKLF,TREM1,ROBO4,SLAMF8,DSCAML1,SEMA6A,PREX1,CXCL16,PROK2,GPSM3,HSD3B7,PLXNA4,CMTM2,SEMA3D,EPHA10,EPHA6
8_Member	GO Biological Processes	GO:0060326	cell chemotaxis	-8.10671	-5.35223	35/311	101,240,391,409,682,728,1230,1232,1435,1652,2358,2867,3146,3148,3689,3791,4354,4814,5228,5587,5595,5879,6279,6280,7114,8817,9023,11151,51192,54210,56833,57580,58191,63940,80270	ADAM8,ALOX5,RHOG,ARRB2,BSG,C5AR1,CCR1,CCR3,CSF1,DDT,FPR2,FFAR2,HMGB1,HMGB2,ITGB2,KDR,MPP1,NINJ1,PGF,PRKD1,MAPK3,RAC1,S100A8,S100A9,TMSB4X,FGF18,CH25H,CORO1A,CKLF,TREM1,SLAMF8,PREX1,CXCL16,GPSM3,HSD3B7
8_Member	GO Biological Processes	GO:0030595	leukocyte chemotaxis	-6.73986	-4.27007	27/231	101,240,682,728,1230,1435,1652,2358,2867,3146,3689,4354,4814,5228,5595,5879,6279,6280,9023,11151,51192,54210,56833,57580,58191,63940,80270	ADAM8,ALOX5,BSG,C5AR1,CCR1,CSF1,DDT,FPR2,FFAR2,HMGB1,ITGB2,MPP1,NINJ1,PGF,MAPK3,RAC1,S100A8,S100A9,CH25H,CORO1A,CKLF,TREM1,SLAMF8,PREX1,CXCL16,GPSM3,HSD3B7
8_Member	GO Biological Processes	GO:0097530	granulocyte migration	-6.73887	-4.27007	21/149	101,391,682,728,1435,2529,3689,4354,5595,5879,6279,6280,7499,9948,11314,51192,54210,56833,57126,57580,89766	ADAM8,RHOG,BSG,C5AR1,CSF1,FUT7,ITGB2,MPP1,MAPK3,RAC1,S100A8,S100A9,XG,WDR1,CD300A,CKLF,TREM1,SLAMF8,CD177,PREX1,UMODL1
8_Member	GO Biological Processes	GO:0097529	myeloid leukocyte migration	-6.5321	-4.13936	26/222	101,391,682,728,1230,1435,1652,2358,2529,3146,3689,4354,5228,5595,5879,6279,6280,7499,9948,11314,51192,54210,56833,57126,57580,89766	ADAM8,RHOG,BSG,C5AR1,CCR1,CSF1,DDT,FPR2,FUT7,HMGB1,ITGB2,MPP1,PGF,MAPK3,RAC1,S100A8,S100A9,XG,WDR1,CD300A,CKLF,TREM1,SLAMF8,CD177,PREX1,UMODL1
8_Member	GO Biological Processes	GO:1990266	neutrophil migration	-6.11364	-3.81363	18/123	101,391,682,728,2529,3689,4354,5879,6279,6280,7499,9948,51192,54210,56833,57126,57580,89766	ADAM8,RHOG,BSG,C5AR1,FUT7,ITGB2,MPP1,RAC1,S100A8,S100A9,XG,WDR1,CKLF,TREM1,SLAMF8,CD177,PREX1,UMODL1
8_Member	GO Biological Processes	GO:0002685	regulation of leukocyte migration	-5.85164	-3.61459	24/211	101,134,387,391,728,1230,1435,1652,2358,2529,3146,4354,5228,5595,5724,5879,7499,8764,10690,11314,29108,56833,58515,63940	ADAM8,ADORA1,RHOA,RHOG,C5AR1,CCR1,CSF1,DDT,FPR2,FUT7,HMGB1,MPP1,PGF,MAPK3,PTAFR,RAC1,XG,TNFRSF14,FUT9,CD300A,PYCARD,SLAMF8,SELENOK,GPSM3
8_Member	GO Biological Processes	GO:0002687	positive regulation of leukocyte migration	-4.32956	-2.53452	16/135	101,387,728,1230,1435,2358,3146,5228,5595,5724,5879,7499,8764,29108,58515,63940	ADAM8,RHOA,C5AR1,CCR1,CSF1,FPR2,HMGB1,PGF,MAPK3,PTAFR,RAC1,XG,TNFRSF14,PYCARD,SELENOK,GPSM3
8_Member	GO Biological Processes	GO:0050920	regulation of chemotaxis	-3.53336	-1.93739	20/223	728,1230,1435,1652,2358,3146,3791,4354,4858,5228,5587,5595,5879,7114,8817,56833,57556,63940,91584,223117	C5AR1,CCR1,CSF1,DDT,FPR2,HMGB1,KDR,MPP1,NOVA2,PGF,PRKD1,MAPK3,RAC1,TMSB4X,FGF18,SLAMF8,SEMA6A,GPSM3,PLXNA4,SEMA3D
8_Member	GO Biological Processes	GO:0002688	regulation of leukocyte chemotaxis	-2.67762	-1.30395	12/122	728,1230,1435,1652,2358,3146,4354,5228,5595,5879,56833,63940	C5AR1,CCR1,CSF1,DDT,FPR2,HMGB1,MPP1,PGF,MAPK3,RAC1,SLAMF8,GPSM3
8_Member	GO Biological Processes	GO:0050921	positive regulation of chemotaxis	-2.60272	-1.25299	13/141	728,1230,1435,2358,3146,3791,5228,5587,5595,5879,7114,8817,63940	C5AR1,CCR1,CSF1,FPR2,HMGB1,KDR,PGF,PRKD1,MAPK3,RAC1,TMSB4X,FGF18,GPSM3
8_Member	GO Biological Processes	GO:0071621	granulocyte chemotaxis	-2.58905	-1.24561	12/125	682,728,1435,3689,4354,5595,5879,6279,6280,51192,54210,57580	BSG,C5AR1,CSF1,ITGB2,MPP1,MAPK3,RAC1,S100A8,S100A9,CKLF,TREM1,PREX1
8_Member	GO Biological Processes	GO:0030593	neutrophil chemotaxis	-2.28024	-1.02485	10/103	682,728,3689,4354,5879,6279,6280,51192,54210,57580	BSG,C5AR1,ITGB2,MPP1,RAC1,S100A8,S100A9,CKLF,TREM1,PREX1
8_Member	GO Biological Processes	GO:0002690	positive regulation of leukocyte chemotaxis	-2.06474	-0.872925	9/94	728,1230,1435,2358,3146,5228,5595,5879,63940	C5AR1,CCR1,CSF1,FPR2,HMGB1,PGF,MAPK3,RAC1,GPSM3
9_Summary	KEGG Pathway	ko04145	Phagosome	-10.6656	-7.3839	27/154	60,525,533,2204,2209,2212,2215,3105,3106,3107,3133,3134,3689,3920,4689,5878,5879,6890,7058,7879,8992,9114,10383,10952,11151,84790,113457,387,581,637,808,3687,4046,4802,5595,26253	ACTB,ATP6V1B1,ATP6V0B,FCAR,FCGR1A,FCGR2A,FCGR3B,HLA-A,HLA-B,HLA-C,HLA-E,HLA-F,ITGB2,LAMP2,NCF4,RAB5C,RAC1,TAP1,THBS2,RAB7A,ATP6V0E1,ATP6V0D1,TUBB4B,SEC61B,CORO1A,TUBA1C,TUBA3D,RHOA,BAX,BID,CALM3,ITGAX,LSP1,NFYC,MAPK3,CLEC4E
9_Member	KEGG Pathway	ko04145	Phagosome	-10.6656	-7.3839	27/154	60,525,533,2204,2209,2212,2215,3105,3106,3107,3133,3134,3689,3920,4689,5878,5879,6890,7058,7879,8992,9114,10383,10952,11151,84790,113457	ACTB,ATP6V1B1,ATP6V0B,FCAR,FCGR1A,FCGR2A,FCGR3B,HLA-A,HLA-B,HLA-C,HLA-E,HLA-F,ITGB2,LAMP2,NCF4,RAB5C,RAC1,TAP1,THBS2,RAB7A,ATP6V0E1,ATP6V0D1,TUBB4B,SEC61B,CORO1A,TUBA1C,TUBA3D
9_Member	KEGG Pathway	hsa04145	Phagosome	-9.76985	-6.61308	27/168	60,525,533,2204,2209,2212,2215,3105,3106,3107,3133,3134,3689,3920,4689,5878,5879,6890,7058,7879,8992,9114,10383,10952,11151,84790,113457	ACTB,ATP6V1B1,ATP6V0B,FCAR,FCGR1A,FCGR2A,FCGR3B,HLA-A,HLA-B,HLA-C,HLA-E,HLA-F,ITGB2,LAMP2,NCF4,RAB5C,RAC1,TAP1,THBS2,RAB7A,ATP6V0E1,ATP6V0D1,TUBB4B,SEC61B,CORO1A,TUBA1C,TUBA3D
9_Member	KEGG Pathway	ko05152	Tuberculosis	-4.34688	-2.54473	19/179	387,533,581,637,808,2209,2212,2215,3687,3689,3920,4046,4802,5595,5878,7879,9114,11151,26253	RHOA,ATP6V0B,BAX,BID,CALM3,FCGR1A,FCGR2A,FCGR3B,ITGAX,ITGB2,LAMP2,LSP1,NFYC,MAPK3,RAB5C,RAB7A,ATP6V0D1,CORO1A,CLEC4E
9_Member	KEGG Pathway	hsa05152	Tuberculosis	-3.93604	-2.23978	19/192	387,533,581,637,808,2209,2212,2215,3687,3689,3920,4046,4802,5595,5878,7879,9114,11151,26253	RHOA,ATP6V0B,BAX,BID,CALM3,FCGR1A,FCGR2A,FCGR3B,ITGAX,ITGB2,LAMP2,LSP1,NFYC,MAPK3,RAB5C,RAB7A,ATP6V0D1,CORO1A,CLEC4E
10_Summary	Reactome Gene Sets	R-HSA-195258	RHO GTPase Effectors	-10.2638	-7.04905	40/327	60,387,391,808,1072,3015,3020,3021,3817,3985,4637,4689,5300,5595,5879,6279,6280,7454,7456,7529,7534,8337,8347,10095,10109,10383,10726,22919,23122,23279,30851,55766,80776,81565,84790,85236,103910,113457,128239,644150,396,1445,1829,2040,2319,2873,2886,4001,4580,7170,7879,9528,9901,10211,10226,10409,22899,55004,55701,57572,57580,79180,90627,94240	ACTB,RHOA,RHOG,CALM3,CFL1,H2AZ1,H3-3A,H3-3B,KLK2,LIMK2,MYL6,NCF4,PIN1,MAPK3,RAC1,S100A8,S100A9,WAS,WIPF1,YWHAB,YWHAZ,H2AC18,H2BC4,ARPC1B,ARPC2,TUBB4B,NUDC,MAPRE1,CLASP2,NUP160,TAX1BP3,H2AJ,B9D2,NDEL1,TUBA1C,H2BC12,MYL12B,TUBA3D,IQGAP3,WIPF3,ARHGDIA,CSK,DSG2,STOM,FLOT2,GPS1,GRB7,LMNB1,MTX1,TPM3,RAB7A,TMEM59,SRGAP3,FLOT1,PLIN3,BASP1,ARHGEF15,LAMTOR1,ARHGEF40,DOCK6,PREX1,EFHD2,STARD13,EPSTI1
10_Member	Reactome Gene Sets	R-HSA-195258	RHO GTPase Effectors	-10.2638	-7.04905	40/327	60,387,391,808,1072,3015,3020,3021,3817,3985,4637,4689,5300,5595,5879,6279,6280,7454,7456,7529,7534,8337,8347,10095,10109,10383,10726,22919,23122,23279,30851,55766,80776,81565,84790,85236,103910,113457,128239,644150	ACTB,RHOA,RHOG,CALM3,CFL1,H2AZ1,H3-3A,H3-3B,KLK2,LIMK2,MYL6,NCF4,PIN1,MAPK3,RAC1,S100A8,S100A9,WAS,WIPF1,YWHAB,YWHAZ,H2AC18,H2BC4,ARPC1B,ARPC2,TUBB4B,NUDC,MAPRE1,CLASP2,NUP160,TAX1BP3,H2AJ,B9D2,NDEL1,TUBA1C,H2BC12,MYL12B,TUBA3D,IQGAP3,WIPF3
10_Member	Reactome Gene Sets	R-HSA-9716542	Signaling by Rho GTPases, Miro GTPases and RHOBTB3	-9.6776	-6.54716	64/723	60,387,391,396,808,1072,1445,1829,2040,2319,2873,2886,3015,3020,3021,3817,3985,4001,4580,4637,4689,5300,5595,5879,6279,6280,7170,7454,7456,7529,7534,7879,8337,8347,9528,9901,10095,10109,10211,10226,10383,10409,10726,22899,22919,23122,23279,30851,55004,55701,55766,57572,57580,79180,80776,81565,84790,85236,90627,94240,103910,113457,128239,644150	ACTB,RHOA,RHOG,ARHGDIA,CALM3,CFL1,CSK,DSG2,STOM,FLOT2,GPS1,GRB7,H2AZ1,H3-3A,H3-3B,KLK2,LIMK2,LMNB1,MTX1,MYL6,NCF4,PIN1,MAPK3,RAC1,S100A8,S100A9,TPM3,WAS,WIPF1,YWHAB,YWHAZ,RAB7A,H2AC18,H2BC4,TMEM59,SRGAP3,ARPC1B,ARPC2,FLOT1,PLIN3,TUBB4B,BASP1,NUDC,ARHGEF15,MAPRE1,CLASP2,NUP160,TAX1BP3,LAMTOR1,ARHGEF40,H2AJ,DOCK6,PREX1,EFHD2,B9D2,NDEL1,TUBA1C,H2BC12,STARD13,EPSTI1,MYL12B,TUBA3D,IQGAP3,WIPF3
10_Member	Reactome Gene Sets	R-HSA-194315	Signaling by Rho GTPases	-9.65179	-6.54617	63/707	60,387,391,396,808,1072,1445,1829,2040,2319,2873,2886,3015,3020,3021,3817,3985,4001,4580,4637,4689,5300,5595,5879,6279,6280,7170,7454,7456,7529,7534,7879,8337,8347,9528,9901,10095,10109,10211,10383,10409,10726,22899,22919,23122,23279,30851,55004,55701,55766,57572,57580,79180,80776,81565,84790,85236,90627,94240,103910,113457,128239,644150	ACTB,RHOA,RHOG,ARHGDIA,CALM3,CFL1,CSK,DSG2,STOM,FLOT2,GPS1,GRB7,H2AZ1,H3-3A,H3-3B,KLK2,LIMK2,LMNB1,MTX1,MYL6,NCF4,PIN1,MAPK3,RAC1,S100A8,S100A9,TPM3,WAS,WIPF1,YWHAB,YWHAZ,RAB7A,H2AC18,H2BC4,TMEM59,SRGAP3,ARPC1B,ARPC2,FLOT1,TUBB4B,BASP1,NUDC,ARHGEF15,MAPRE1,CLASP2,NUP160,TAX1BP3,LAMTOR1,ARHGEF40,H2AJ,DOCK6,PREX1,EFHD2,B9D2,NDEL1,TUBA1C,H2BC12,STARD13,EPSTI1,MYL12B,TUBA3D,IQGAP3,WIPF3
11_Summary	Reactome Gene Sets	R-HSA-109582	Hemostasis	-9.26524	-6.20537	57/621	60,81,387,391,409,491,492,634,682,710,808,967,1072,1084,1191,1445,2623,2783,2886,3020,3021,3309,3687,3689,3708,3920,3959,4778,5329,5552,5573,5595,5678,5879,6385,6404,6520,6717,6813,7018,7114,7534,7873,8407,9046,9123,9127,9948,10383,10938,54210,57126,57572,84790,91768,113457,440533	ACTB,ACTN4,RHOA,RHOG,ARRB2,ATP2B2,ATP2B3,CEACAM1,BSG,SERPING1,CALM3,CD63,CFL1,CEACAM3,CLU,CSK,GATA1,GNB2,GRB7,H3-3A,H3-3B,HSPA5,ITGAX,ITGB2,ITPR1,LAMP2,LGALS3BP,NFE2,PLAUR,SRGN,PRKAR1A,MAPK3,PSG9,RAC1,SDC4,SELPLG,SLC3A2,SRI,STXBP2,TF,TMSB4X,YWHAZ,MANF,TAGLN2,DOK2,SLC16A3,P2RX6,WDR1,TUBB4B,EHD1,TREM1,CD177,DOCK6,TUBA1C,CABLES1,TUBA3D,PSG8
11_Member	Reactome Gene Sets	R-HSA-109582	Hemostasis	-9.26524	-6.20537	57/621	60,81,387,391,409,491,492,634,682,710,808,967,1072,1084,1191,1445,2623,2783,2886,3020,3021,3309,3687,3689,3708,3920,3959,4778,5329,5552,5573,5595,5678,5879,6385,6404,6520,6717,6813,7018,7114,7534,7873,8407,9046,9123,9127,9948,10383,10938,54210,57126,57572,84790,91768,113457,440533	ACTB,ACTN4,RHOA,RHOG,ARRB2,ATP2B2,ATP2B3,CEACAM1,BSG,SERPING1,CALM3,CD63,CFL1,CEACAM3,CLU,CSK,GATA1,GNB2,GRB7,H3-3A,H3-3B,HSPA5,ITGAX,ITGB2,ITPR1,LAMP2,LGALS3BP,NFE2,PLAUR,SRGN,PRKAR1A,MAPK3,PSG9,RAC1,SDC4,SELPLG,SLC3A2,SRI,STXBP2,TF,TMSB4X,YWHAZ,MANF,TAGLN2,DOK2,SLC16A3,P2RX6,WDR1,TUBB4B,EHD1,TREM1,CD177,DOCK6,TUBA1C,CABLES1,TUBA3D,PSG8
11_Member	Reactome Gene Sets	R-HSA-76002	Platelet activation, signaling and aggregation	-4.68072	-2.78646	25/263	81,387,391,409,710,808,967,1072,1191,1445,2783,3309,3708,3920,3959,5552,5595,5879,6813,7018,7114,7534,7873,8407,9948	ACTN4,RHOA,RHOG,ARRB2,SERPING1,CALM3,CD63,CFL1,CLU,CSK,GNB2,HSPA5,ITPR1,LAMP2,LGALS3BP,SRGN,MAPK3,RAC1,STXBP2,TF,TMSB4X,YWHAZ,MANF,TAGLN2,WDR1
11_Member	Reactome Gene Sets	R-HSA-114608	Platelet degranulation	-4.57425	-2.69992	16/129	81,710,808,967,1072,1191,3309,3920,3959,5552,6813,7018,7114,7873,8407,9948	ACTN4,SERPING1,CALM3,CD63,CFL1,CLU,HSPA5,LAMP2,LGALS3BP,SRGN,STXBP2,TF,TMSB4X,MANF,TAGLN2,WDR1
11_Member	Reactome Gene Sets	R-HSA-76005	Response to elevated platelet cytosolic Ca2+	-4.36924	-2.55612	16/134	81,710,808,967,1072,1191,3309,3920,3959,5552,6813,7018,7114,7873,8407,9948	ACTN4,SERPING1,CALM3,CD63,CFL1,CLU,HSPA5,LAMP2,LGALS3BP,SRGN,STXBP2,TF,TMSB4X,MANF,TAGLN2,WDR1
12_Summary	KEGG Pathway	ko05150	Staphylococcus aureus infection	-8.86101	-5.88033	15/56	713,714,716,717,728,2204,2209,2212,2215,2357,2358,3689,5724,6404,10747,355,581,637,710,966,1191,3687,5359,64398,133,409,5329,7295,7454,387,808,1072,5595,29108,1026,4293	C1QB,C1QC,C1S,C2,C5AR1,FCAR,FCGR1A,FCGR2A,FCGR3B,FPR1,FPR2,ITGB2,PTAFR,SELPLG,MASP2,FAS,BAX,BID,SERPING1,CD59,CLU,ITGAX,PLSCR1,PALS1,ADM,ARRB2,PLAUR,TXN,WAS,RHOA,CALM3,CFL1,MAPK3,PYCARD,CDKN1A,MAP3K9
12_Member	KEGG Pathway	ko05150	Staphylococcus aureus infection	-8.86101	-5.88033	15/56	713,714,716,717,728,2204,2209,2212,2215,2357,2358,3689,5724,6404,10747	C1QB,C1QC,C1S,C2,C5AR1,FCAR,FCGR1A,FCGR2A,FCGR3B,FPR1,FPR2,ITGB2,PTAFR,SELPLG,MASP2
12_Member	KEGG Pathway	hsa05150	Staphylococcus aureus infection	-6.61477	-4.19711	15/80	713,714,716,717,728,2204,2209,2212,2215,2357,2358,3689,5724,6404,10747	C1QB,C1QC,C1S,C2,C5AR1,FCAR,FCGR1A,FCGR2A,FCGR3B,FPR1,FPR2,ITGB2,PTAFR,SELPLG,MASP2
12_Member	WikiPathways	WP5090	Complement system in neuronal development and plasticity	-5.52316	-3.37445	16/109	355,581,637,710,713,714,716,717,728,966,1191,3687,3689,5359,10747,64398	FAS,BAX,BID,SERPING1,C1QB,C1QC,C1S,C2,C5AR1,CD59,CLU,ITGAX,ITGB2,PLSCR1,MASP2,PALS1
12_Member	WikiPathways	WP2806	Complement system	-5.39132	-3.28085	15/99	133,409,710,716,717,728,966,2357,3687,3689,5329,6404,7295,7454,10747	ADM,ARRB2,SERPING1,C1S,C2,C5AR1,CD59,FPR1,ITGAX,ITGB2,PLAUR,SELPLG,TXN,WAS,MASP2
12_Member	KEGG Pathway	ko04610	Complement and coagulation cascades	-4.44565	-2.61367	12/79	710,713,714,716,717,728,966,1191,3687,3689,5329,10747	SERPING1,C1QB,C1QC,C1S,C2,C5AR1,CD59,CLU,ITGAX,ITGB2,PLAUR,MASP2
12_Member	KEGG Pathway	ko05133	Pertussis	-3.92874	-2.23565	11/76	387,710,713,714,716,717,808,1072,3689,5595,29108	RHOA,SERPING1,C1QB,C1QC,C1S,C2,CALM3,CFL1,ITGB2,MAPK3,PYCARD
12_Member	KEGG Pathway	hsa04610	Complement and coagulation cascades	-3.83426	-2.16622	12/91	710,713,714,716,717,728,966,1191,3687,3689,5329,10747	SERPING1,C1QB,C1QC,C1S,C2,C5AR1,CD59,CLU,ITGAX,ITGB2,PLAUR,MASP2
12_Member	KEGG Pathway	hsa05133	Pertussis	-3.67673	-2.04589	11/81	387,710,713,714,716,717,808,1072,3689,5595,29108	RHOA,SERPING1,C1QB,C1QC,C1S,C2,CALM3,CFL1,ITGB2,MAPK3,PYCARD
12_Member	Reactome Gene Sets	R-HSA-166658	Complement cascade	-3.54711	-1.94664	9/58	710,713,714,716,717,728,966,1191,10747	SERPING1,C1QB,C1QC,C1S,C2,C5AR1,CD59,CLU,MASP2
12_Member	Reactome Gene Sets	R-HSA-977606	Regulation of Complement cascade	-3.49395	-1.90465	8/47	710,713,714,716,717,728,966,1191	SERPING1,C1QB,C1QC,C1S,C2,C5AR1,CD59,CLU
12_Member	WikiPathways	WP558	Complement and coagulation cascades	-3.48972	-1.90465	9/59	710,713,714,716,717,728,1191,5329,10747	SERPING1,C1QB,C1QC,C1S,C2,C5AR1,CLU,PLAUR,MASP2
12_Member	WikiPathways	WP3941	Oxidative damage response	-3.12986	-1.62206	7/41	713,714,716,717,728,1026,4293	C1QB,C1QC,C1S,C2,C5AR1,CDKN1A,MAP3K9
12_Member	Reactome Gene Sets	R-HSA-173623	Classical antibody-mediated complement activation	-3.01842	-1.53891	3/6	713,714,716	C1QB,C1QC,C1S
12_Member	WikiPathways	WP545	Complement activation	-2.94993	-1.4894	5/22	713,714,716,717,10747	C1QB,C1QC,C1S,C2,MASP2
12_Member	Reactome Gene Sets	R-HSA-166663	Initial triggering of complement	-2.85695	-1.42033	5/23	713,714,716,717,10747	C1QB,C1QC,C1S,C2,MASP2
12_Member	Reactome Gene Sets	R-HSA-166786	Creation of C4 and C2 activators	-2.84107	-1.41113	4/14	713,714,716,10747	C1QB,C1QC,C1S,MASP2
13_Summary	GO Biological Processes	GO:0032940	secretion by cell	-8.81118	-5.84822	66/795	101,107,111,133,134,240,306,375,634,808,1230,2029,2696,2752,2867,2932,3055,3134,3557,3689,4061,4218,5045,5724,5799,5873,5879,5899,6385,6386,6717,6813,6926,7251,7376,7879,8775,8825,9230,9381,10675,10814,11141,11151,11314,23122,23233,27243,51192,51652,51738,55607,55638,57126,57553,63941,65018,65220,65985,85477,91543,116841,117247,126206,143425,338442,2065,4881,6279	ADAM8,ADCY1,ADCY5,ADM,ADORA1,ALOX5,ANXA3,ARF1,CEACAM1,CALM3,CCR1,ENSA,GIPR,GLUL,FFAR2,GSK3B,HCK,HLA-F,IL1RN,ITGB2,LY6E,RAB8A,FURIN,PTAFR,PTPRN2,RAB27A,RAC1,RALB,SDC4,SDCBP,SRI,STXBP2,TBX3,TSG101,NR1H2,RAB7A,NAPA,LIN7A,RAB11B,OTOF,CSPG5,CPLX2,IL1RAPL1,CORO1A,CD300A,CLASP2,EXOC6B,CHMP2A,CKLF,CHMP3,GHRL,PPP1R9A,SYBU,CD177,MICAL3,NECAB3,PINK1,NADK,AACS,SCIN,RSAD2,SNAP47,SLC16A10,NLRP5,SYT9,HCAR2,ERBB…
13_Member	GO Biological Processes	GO:0032940	secretion by cell	-8.81118	-5.84822	66/795	101,107,111,133,134,240,306,375,634,808,1230,2029,2696,2752,2867,2932,3055,3134,3557,3689,4061,4218,5045,5724,5799,5873,5879,5899,6385,6386,6717,6813,6926,7251,7376,7879,8775,8825,9230,9381,10675,10814,11141,11151,11314,23122,23233,27243,51192,51652,51738,55607,55638,57126,57553,63941,65018,65220,65985,85477,91543,116841,117247,126206,143425,338442	ADAM8,ADCY1,ADCY5,ADM,ADORA1,ALOX5,ANXA3,ARF1,CEACAM1,CALM3,CCR1,ENSA,GIPR,GLUL,FFAR2,GSK3B,HCK,HLA-F,IL1RN,ITGB2,LY6E,RAB8A,FURIN,PTAFR,PTPRN2,RAB27A,RAC1,RALB,SDC4,SDCBP,SRI,STXBP2,TBX3,TSG101,NR1H2,RAB7A,NAPA,LIN7A,RAB11B,OTOF,CSPG5,CPLX2,IL1RAPL1,CORO1A,CD300A,CLASP2,EXOC6B,CHMP2A,CKLF,CHMP3,GHRL,PPP1R9A,SYBU,CD177,MICAL3,NECAB3,PINK1,NADK,AACS,SCIN,RSAD2,SNAP47,SLC16A10,NLRP5,SYT9,HCAR2
13_Member	GO Biological Processes	GO:0006887	exocytosis	-8.14006	-5.35895	38/355	107,306,375,634,808,1230,2932,3055,3134,3689,4218,5724,5873,5899,6385,6386,6813,7251,7879,8775,8825,9230,9381,10675,10814,11141,11151,11314,23122,23233,27243,51652,57126,57553,85477,116841,126206,143425	ADCY1,ANXA3,ARF1,CEACAM1,CALM3,CCR1,GSK3B,HCK,HLA-F,ITGB2,RAB8A,PTAFR,RAB27A,RALB,SDC4,SDCBP,STXBP2,TSG101,RAB7A,NAPA,LIN7A,RAB11B,OTOF,CSPG5,CPLX2,IL1RAPL1,CORO1A,CD300A,CLASP2,EXOC6B,CHMP2A,CHMP3,CD177,MICAL3,SCIN,SNAP47,NLRP5,SYT9
13_Member	GO Biological Processes	GO:0017157	regulation of exocytosis	-6.11647	-3.81363	24/204	107,375,634,808,2932,3134,3689,4218,5724,5873,6385,6386,6813,7251,7879,10675,10814,11141,11314,23122,27243,51652,57126,143425	ADCY1,ARF1,CEACAM1,CALM3,GSK3B,HLA-F,ITGB2,RAB8A,PTAFR,RAB27A,SDC4,SDCBP,STXBP2,TSG101,RAB7A,CSPG5,CPLX2,IL1RAPL1,CD300A,CLASP2,CHMP2A,CHMP3,CD177,SYT9
13_Member	GO Biological Processes	GO:0051046	regulation of secretion	-5.30372	-3.21401	47/623	101,107,111,134,240,375,634,808,2029,2065,2696,2752,2867,2932,3134,3689,4218,4881,5724,5873,5879,6279,6385,6386,6717,6813,7251,7376,7879,10675,10814,11141,11314,23122,27243,51652,51738,55607,55638,57126,65018,65220,65985,85477,91543,143425,338442	ADAM8,ADCY1,ADCY5,ADORA1,ALOX5,ARF1,CEACAM1,CALM3,ENSA,ERBB3,GIPR,GLUL,FFAR2,GSK3B,HLA-F,ITGB2,RAB8A,NPR1,PTAFR,RAB27A,RAC1,S100A8,SDC4,SDCBP,SRI,STXBP2,TSG101,NR1H2,RAB7A,CSPG5,CPLX2,IL1RAPL1,CD300A,CLASP2,CHMP2A,CHMP3,GHRL,PPP1R9A,SYBU,CD177,PINK1,NADK,AACS,SCIN,RSAD2,SYT9,HCAR2
13_Member	GO Biological Processes	GO:0051047	positive regulation of secretion	-5.19079	-3.12875	29/310	101,134,375,2696,2752,3134,3689,4881,5724,5873,5879,6279,6385,6386,6717,7251,7376,7879,23122,27243,51738,55638,57126,65018,65220,65985,85477,143425,338442	ADAM8,ADORA1,ARF1,GIPR,GLUL,HLA-F,ITGB2,NPR1,PTAFR,RAB27A,RAC1,S100A8,SDC4,SDCBP,SRI,TSG101,NR1H2,RAB7A,CLASP2,CHMP2A,GHRL,SYBU,CD177,PINK1,NADK,AACS,SCIN,SYT9,HCAR2
13_Member	GO Biological Processes	GO:0045055	regulated exocytosis	-5.16279	-3.10939	24/231	107,306,375,634,808,2932,3055,3134,3689,5724,5873,6813,8775,9230,9381,10675,10814,11151,11314,57126,85477,116841,126206,143425	ADCY1,ANXA3,ARF1,CEACAM1,CALM3,GSK3B,HCK,HLA-F,ITGB2,PTAFR,RAB27A,STXBP2,NAPA,RAB11B,OTOF,CSPG5,CPLX2,CORO1A,CD300A,CD177,SCIN,SNAP47,NLRP5,SYT9
13_Member	GO Biological Processes	GO:1903530	regulation of secretion by cell	-4.9989	-3.00162	43/565	101,107,111,134,240,375,634,808,2029,2696,2752,2867,2932,3134,3689,4218,5724,5873,5879,6385,6386,6717,6813,7251,7376,7879,10675,10814,11141,11314,23122,27243,51652,51738,55607,55638,57126,65018,65220,65985,91543,143425,338442	ADAM8,ADCY1,ADCY5,ADORA1,ALOX5,ARF1,CEACAM1,CALM3,ENSA,GIPR,GLUL,FFAR2,GSK3B,HLA-F,ITGB2,RAB8A,PTAFR,RAB27A,RAC1,SDC4,SDCBP,SRI,STXBP2,TSG101,NR1H2,RAB7A,CSPG5,CPLX2,IL1RAPL1,CD300A,CLASP2,CHMP2A,CHMP3,GHRL,PPP1R9A,SYBU,CD177,PINK1,NADK,AACS,RSAD2,SYT9,HCAR2
13_Member	GO Biological Processes	GO:0045921	positive regulation of exocytosis	-4.74311	-2.83092	13/86	375,3134,3689,5724,5873,6385,6386,7251,7879,23122,27243,57126,143425	ARF1,HLA-F,ITGB2,PTAFR,RAB27A,SDC4,SDCBP,TSG101,RAB7A,CLASP2,CHMP2A,CD177,SYT9
13_Member	GO Biological Processes	GO:1903532	positive regulation of secretion by cell	-4.18003	-2.42336	25/282	101,375,2696,2752,3134,3689,5724,5873,5879,6385,6386,6717,7251,7376,7879,23122,27243,51738,55638,57126,65018,65220,65985,143425,338442	ADAM8,ARF1,GIPR,GLUL,HLA-F,ITGB2,PTAFR,RAB27A,RAC1,SDC4,SDCBP,SRI,TSG101,NR1H2,RAB7A,CLASP2,CHMP2A,GHRL,SYBU,CD177,PINK1,NADK,AACS,SYT9,HCAR2
13_Member	GO Biological Processes	GO:1903305	regulation of regulated secretory pathway	-3.22685	-1.69403	14/136	107,375,634,808,2932,3134,3689,5724,5873,6813,10675,11314,57126,143425	ADCY1,ARF1,CEACAM1,CALM3,GSK3B,HLA-F,ITGB2,PTAFR,RAB27A,STXBP2,CSPG5,CD300A,CD177,SYT9
13_Member	GO Biological Processes	GO:1903307	positive regulation of regulated secretory pathway	-2.55851	-1.22414	7/51	375,3134,3689,5724,5873,57126,143425	ARF1,HLA-F,ITGB2,PTAFR,RAB27A,CD177,SYT9
14_Summary	GO Biological Processes	GO:0031347	regulation of defense response	-8.73127	-5.78535	56/625	101,134,240,241,246,409,634,710,837,838,1652,2358,2529,2828,2867,3055,3105,3106,3133,3134,3146,3148,3263,3430,3434,3594,4318,4814,4862,5045,5359,5595,6279,6280,6397,6737,7114,7130,7305,7353,7376,8993,9636,10318,11027,22933,29108,51738,55703,56833,58515,63940,84699,89790,114770,115362,8638,9390,29126,114769,728,1230,1435,3791,5228,5587,5879,8817,81565	ADAM8,ADORA1,ALOX5,ALOX5AP,ALOX15,ARRB2,CEACAM1,SERPING1,CASP4,CASP5,DDT,FPR2,FUT7,GPR4,FFAR2,HCK,HLA-A,HLA-B,HLA-E,HLA-F,HMGB1,HMGB2,HPX,IFI35,IFIT1,IL12RB1,MMP9,NINJ1,NPAS2,FURIN,PLSCR1,MAPK3,S100A8,S100A9,SEC14L1,TRIM21,TMSB4X,TNFAIP6,TYROBP,UFD1,NR1H2,PGLYRP1,ISG15,TNIP1,LILRA2,SIRT2,PYCARD,GHRL,POLR3B,SLAMF8,SELENOK,GPSM3,CREB3L3,SIGLEC10,PGLYRP2,GBP5,OASL,SLC22A13,CD274,CARD16,C5AR1,CCR1,CS…
14_Member	GO Biological Processes	GO:0031347	regulation of defense response	-8.73127	-5.78535	56/625	101,134,240,241,246,409,634,710,837,838,1652,2358,2529,2828,2867,3055,3105,3106,3133,3134,3146,3148,3263,3430,3434,3594,4318,4814,4862,5045,5359,5595,6279,6280,6397,6737,7114,7130,7305,7353,7376,8993,9636,10318,11027,22933,29108,51738,55703,56833,58515,63940,84699,89790,114770,115362	ADAM8,ADORA1,ALOX5,ALOX5AP,ALOX15,ARRB2,CEACAM1,SERPING1,CASP4,CASP5,DDT,FPR2,FUT7,GPR4,FFAR2,HCK,HLA-A,HLA-B,HLA-E,HLA-F,HMGB1,HMGB2,HPX,IFI35,IFIT1,IL12RB1,MMP9,NINJ1,NPAS2,FURIN,PLSCR1,MAPK3,S100A8,S100A9,SEC14L1,TRIM21,TMSB4X,TNFAIP6,TYROBP,UFD1,NR1H2,PGLYRP1,ISG15,TNIP1,LILRA2,SIRT2,PYCARD,GHRL,POLR3B,SLAMF8,SELENOK,GPSM3,CREB3L3,SIGLEC10,PGLYRP2,GBP5
14_Member	GO Biological Processes	GO:0002831	regulation of response to biotic stimulus	-8.06591	-5.32827	36/327	101,409,634,710,2358,2867,3055,3105,3106,3133,3134,3146,3148,3263,3430,3434,3594,5359,5595,6397,6737,7305,7353,7376,8638,9390,9636,11027,22933,29108,29126,55703,56833,58515,114769,115362	ADAM8,ARRB2,CEACAM1,SERPING1,FPR2,FFAR2,HCK,HLA-A,HLA-B,HLA-E,HLA-F,HMGB1,HMGB2,HPX,IFI35,IFIT1,IL12RB1,PLSCR1,MAPK3,SEC14L1,TRIM21,TYROBP,UFD1,NR1H2,OASL,SLC22A13,ISG15,LILRA2,SIRT2,PYCARD,CD274,POLR3B,SLAMF8,SELENOK,CARD16,GBP5
14_Member	GO Biological Processes	GO:0045088	regulation of innate immune response	-6.1344	-3.82272	25/218	101,409,634,710,2358,2867,3055,3105,3106,3133,3134,3146,3148,3263,3430,5359,6737,7305,7376,9636,11027,29108,55703,56833,115362	ADAM8,ARRB2,CEACAM1,SERPING1,FPR2,FFAR2,HCK,HLA-A,HLA-B,HLA-E,HLA-F,HMGB1,HMGB2,HPX,IFI35,PLSCR1,TRIM21,TYROBP,NR1H2,ISG15,LILRA2,PYCARD,POLR3B,SLAMF8,GBP5
14_Member	GO Biological Processes	GO:0032103	positive regulation of response to external stimulus	-6.05859	-3.78405	38/427	101,241,728,1230,1435,1652,2358,2828,2867,3055,3133,3134,3146,3148,3263,3430,3791,4814,5228,5359,5587,5595,5879,6279,6280,7114,7305,8638,8817,10318,11027,29108,51738,55703,63940,81565,84699,115362	ADAM8,ALOX5AP,C5AR1,CCR1,CSF1,DDT,FPR2,GPR4,FFAR2,HCK,HLA-E,HLA-F,HMGB1,HMGB2,HPX,IFI35,KDR,NINJ1,PGF,PLSCR1,PRKD1,MAPK3,RAC1,S100A8,S100A9,TMSB4X,TYROBP,OASL,FGF18,TNIP1,LILRA2,PYCARD,GHRL,POLR3B,GPSM3,NDEL1,CREB3L3,GBP5
14_Member	GO Biological Processes	GO:0031349	positive regulation of defense response	-5.17481	-3.11711	27/278	101,241,1652,2358,2828,2867,3055,3133,3134,3146,3148,3263,3430,4814,4862,5359,5595,6279,6280,7305,10318,11027,29108,55703,63940,84699,115362	ADAM8,ALOX5AP,DDT,FPR2,GPR4,FFAR2,HCK,HLA-E,HLA-F,HMGB1,HMGB2,HPX,IFI35,NINJ1,NPAS2,PLSCR1,MAPK3,S100A8,S100A9,TYROBP,TNIP1,LILRA2,PYCARD,POLR3B,GPSM3,CREB3L3,GBP5
14_Member	GO Biological Processes	GO:0002833	positive regulation of response to biotic stimulus	-4.73186	-2.82122	19/168	101,2358,2867,3055,3133,3134,3146,3148,3263,3430,5359,7305,8638,9390,11027,29108,29126,55703,115362	ADAM8,FPR2,FFAR2,HCK,HLA-E,HLA-F,HMGB1,HMGB2,HPX,IFI35,PLSCR1,TYROBP,OASL,SLC22A13,LILRA2,PYCARD,CD274,POLR3B,GBP5
14_Member	GO Biological Processes	GO:0045089	positive regulation of innate immune response	-4.49089	-2.65081	16/131	101,2358,2867,3055,3133,3134,3146,3148,3263,3430,5359,7305,11027,29108,55703,115362	ADAM8,FPR2,FFAR2,HCK,HLA-E,HLA-F,HMGB1,HMGB2,HPX,IFI35,PLSCR1,TYROBP,LILRA2,PYCARD,POLR3B,GBP5
14_Member	GO Biological Processes	GO:0050727	regulation of inflammatory response	-4.14131	-2.40055	31/389	101,134,240,241,246,837,838,1652,2358,2529,2828,2867,3055,3133,3430,4318,4814,5045,6279,6280,7114,7130,8993,10318,29108,51738,56833,63940,84699,89790,114770	ADAM8,ADORA1,ALOX5,ALOX5AP,ALOX15,CASP4,CASP5,DDT,FPR2,FUT7,GPR4,FFAR2,HCK,HLA-E,IFI35,MMP9,NINJ1,FURIN,S100A8,S100A9,TMSB4X,TNFAIP6,PGLYRP1,TNIP1,PYCARD,GHRL,SLAMF8,GPSM3,CREB3L3,SIGLEC10,PGLYRP2
15_Summary	GO Biological Processes	GO:0007159	leukocyte cell-cell adhesion	-8.6239	-5.69769	40/371	101,240,387,567,634,1445,2319,2529,2737,3105,3133,3146,3594,3689,5573,5724,5914,6279,6280,6385,6404,6666,6708,7264,7805,8764,10318,10673,10690,11148,11151,11314,29108,29126,57126,57678,58515,64115,64600,80380,81,246,396,780,1435,1842,2065,2523,2633,2828,2932,3371,3557,3791,4284,5329,5879,6251,10109,10211,10675,22998,23122,57556,57580,78986,81848,91584,581,602,896,1178,2280,2475,2934,3620,5699,587…	ADAM8,ALOX5,RHOA,B2M,CEACAM1,CSK,FLOT2,FUT7,GLI3,HLA-A,HLA-E,HMGB1,IL12RB1,ITGB2,PRKAR1A,PTAFR,RARA,S100A8,S100A9,SDC4,SELPLG,SOX12,SPTA1,GFUS,LAPTM5,TNFRSF14,TNIP1,TNFSF13B,FUT9,HHLA2,CORO1A,CD300A,PYCARD,CD274,CD177,GPAM,SELENOK,VSIR,PLA2G2F,PDCD1LG2,ACTN4,ALOX15,ARHGDIA,DDR1,CSF1,ECM2,ERBB3,FUT1,GBP1,GPR4,GSK3B,TNC,IL1RN,KDR,MIP,PLAUR,RAC1,RSU1,ARPC2,FLOT1,CSPG5,LIMCH1,CLASP2,SEMA6A,PREX1,DUSP…
15_Member	GO Biological Processes	GO:0007159	leukocyte cell-cell adhesion	-8.6239	-5.69769	40/371	101,240,387,567,634,1445,2319,2529,2737,3105,3133,3146,3594,3689,5573,5724,5914,6279,6280,6385,6404,6666,6708,7264,7805,8764,10318,10673,10690,11148,11151,11314,29108,29126,57126,57678,58515,64115,64600,80380	ADAM8,ALOX5,RHOA,B2M,CEACAM1,CSK,FLOT2,FUT7,GLI3,HLA-A,HLA-E,HMGB1,IL12RB1,ITGB2,PRKAR1A,PTAFR,RARA,S100A8,S100A9,SDC4,SELPLG,SOX12,SPTA1,GFUS,LAPTM5,TNFRSF14,TNIP1,TNFSF13B,FUT9,HHLA2,CORO1A,CD300A,PYCARD,CD274,CD177,GPAM,SELENOK,VSIR,PLA2G2F,PDCD1LG2
15_Member	GO Biological Processes	GO:0030155	regulation of cell adhesion	-8.61143	-5.69769	63/751	81,101,240,246,387,396,567,634,780,1435,1445,1842,2065,2319,2523,2529,2633,2737,2828,2932,3105,3133,3146,3371,3557,3594,3689,3791,4284,5329,5573,5724,5879,5914,6251,6385,6666,6708,7264,7805,8764,10109,10211,10673,10675,10690,11148,11151,11314,22998,23122,29108,29126,57556,57580,57678,58515,64115,64600,78986,80380,81848,91584	ACTN4,ADAM8,ALOX5,ALOX15,RHOA,ARHGDIA,B2M,CEACAM1,DDR1,CSF1,CSK,ECM2,ERBB3,FLOT2,FUT1,FUT7,GBP1,GLI3,GPR4,GSK3B,HLA-A,HLA-E,HMGB1,TNC,IL1RN,IL12RB1,ITGB2,KDR,MIP,PLAUR,PRKAR1A,PTAFR,RAC1,RARA,RSU1,SDC4,SOX12,SPTA1,GFUS,LAPTM5,TNFRSF14,ARPC2,FLOT1,TNFSF13B,CSPG5,FUT9,HHLA2,CORO1A,CD300A,LIMCH1,CLASP2,PYCARD,CD274,SEMA6A,PREX1,GPAM,SELENOK,VSIR,PLA2G2F,DUSP26,PDCD1LG2,SPRY4,PLXNA4
15_Member	GO Biological Processes	GO:0045785	positive regulation of cell adhesion	-8.49227	-5.62273	44/437	101,240,246,387,567,1435,1445,1842,2319,2523,2529,2737,2932,3105,3133,3146,3594,3689,3791,4284,5329,5724,5879,5914,6251,6385,6666,6708,7264,8764,10109,10211,10673,10675,11148,11151,29108,29126,57580,57678,58515,64115,78986,80380	ADAM8,ALOX5,ALOX15,RHOA,B2M,CSF1,CSK,ECM2,FLOT2,FUT1,FUT7,GLI3,GSK3B,HLA-A,HLA-E,HMGB1,IL12RB1,ITGB2,KDR,MIP,PLAUR,PTAFR,RAC1,RARA,RSU1,SDC4,SOX12,SPTA1,GFUS,TNFRSF14,ARPC2,FLOT1,TNFSF13B,CSPG5,HHLA2,CORO1A,PYCARD,CD274,PREX1,GPAM,SELENOK,VSIR,DUSP26,PDCD1LG2
15_Member	GO Biological Processes	GO:0042110	T cell activation	-7.48028	-4.85177	45/489	101,387,567,581,602,634,896,1178,1445,2280,2319,2475,2529,2737,2934,3105,3133,3146,3594,3620,5573,5699,5873,5914,6385,6666,6708,6774,7454,7805,8764,10673,10945,11148,11151,11314,29108,29126,57580,57678,58515,64115,64600,80380,91543	ADAM8,RHOA,B2M,BAX,BCL3,CEACAM1,CCND3,CLC,CSK,FKBP1A,FLOT2,MTOR,FUT7,GLI3,GSN,HLA-A,HLA-E,HMGB1,IL12RB1,IDO1,PRKAR1A,PSMB10,RAB27A,RARA,SDC4,SOX12,SPTA1,STAT3,WAS,LAPTM5,TNFRSF14,TNFSF13B,KDELR1,HHLA2,CORO1A,CD300A,PYCARD,CD274,PREX1,GPAM,SELENOK,VSIR,PLA2G2F,PDCD1LG2,RSAD2
15_Member	GO Biological Processes	GO:1903037	regulation of leukocyte cell-cell adhesion	-6.76416	-4.28407	34/336	101,240,387,567,634,1445,2319,2529,2737,3105,3133,3146,3594,3689,5573,5724,5914,6385,6666,6708,7805,8764,10673,10690,11148,11151,11314,29108,29126,57678,58515,64115,64600,80380	ADAM8,ALOX5,RHOA,B2M,CEACAM1,CSK,FLOT2,FUT7,GLI3,HLA-A,HLA-E,HMGB1,IL12RB1,ITGB2,PRKAR1A,PTAFR,RARA,SDC4,SOX12,SPTA1,LAPTM5,TNFRSF14,TNFSF13B,FUT9,HHLA2,CORO1A,CD300A,PYCARD,CD274,GPAM,SELENOK,VSIR,PLA2G2F,PDCD1LG2
15_Member	GO Biological Processes	GO:0022409	positive regulation of cell-cell adhesion	-6.44318	-4.07089	30/284	101,240,246,387,567,1445,2319,2529,2737,3105,3133,3146,3594,3689,5329,5724,5914,6666,6708,8764,10211,10673,11148,11151,29108,29126,57678,58515,64115,80380	ADAM8,ALOX5,ALOX15,RHOA,B2M,CSK,FLOT2,FUT7,GLI3,HLA-A,HLA-E,HMGB1,IL12RB1,ITGB2,PLAUR,PTAFR,RARA,SOX12,SPTA1,TNFRSF14,FLOT1,TNFSF13B,HHLA2,CORO1A,PYCARD,CD274,GPAM,SELENOK,VSIR,PDCD1LG2
15_Member	GO Biological Processes	GO:1903039	positive regulation of leukocyte cell-cell adhesion	-6.44056	-4.07089	27/239	101,240,387,567,1445,2319,2529,2737,3105,3133,3146,3594,3689,5724,5914,6666,6708,8764,10673,11148,11151,29108,29126,57678,58515,64115,80380	ADAM8,ALOX5,RHOA,B2M,CSK,FLOT2,FUT7,GLI3,HLA-A,HLA-E,HMGB1,IL12RB1,ITGB2,PTAFR,RARA,SOX12,SPTA1,TNFRSF14,TNFSF13B,HHLA2,CORO1A,PYCARD,CD274,GPAM,SELENOK,VSIR,PDCD1LG2
15_Member	GO Biological Processes	GO:0070663	regulation of leukocyte proliferation	-6.19077	-3.86124	27/246	684,1026,1178,1435,3105,3133,3146,3568,3594,3620,5573,5595,6385,6708,7305,8764,10673,11148,11151,11314,29108,29126,57678,58515,64115,64600,80380	BST2,CDKN1A,CLC,CSF1,HLA-A,HLA-E,HMGB1,IL5RA,IL12RB1,IDO1,PRKAR1A,MAPK3,SDC4,SPTA1,TYROBP,TNFRSF14,TNFSF13B,HHLA2,CORO1A,CD300A,PYCARD,CD274,GPAM,SELENOK,VSIR,PLA2G2F,PDCD1LG2
15_Member	GO Biological Processes	GO:0046649	lymphocyte activation	-5.94987	-3.68934	57/775	101,387,567,581,602,634,684,896,1026,1178,1316,1445,2280,2319,2475,2529,2737,2934,3105,3133,3134,3146,3398,3497,3594,3620,5573,5699,5873,5914,6385,6666,6708,6774,7305,7454,7805,8764,8993,9473,10673,10945,11148,11151,11314,29108,29126,56833,57580,57678,58515,64115,64600,80380,91543,114770,222487	ADAM8,RHOA,B2M,BAX,BCL3,CEACAM1,BST2,CCND3,CDKN1A,CLC,KLF6,CSK,FKBP1A,FLOT2,MTOR,FUT7,GLI3,GSN,HLA-A,HLA-E,HLA-F,HMGB1,ID2,IGHE,IL12RB1,IDO1,PRKAR1A,PSMB10,RAB27A,RARA,SDC4,SOX12,SPTA1,STAT3,TYROBP,WAS,LAPTM5,TNFRSF14,PGLYRP1,THEMIS2,TNFSF13B,KDELR1,HHLA2,CORO1A,CD300A,PYCARD,CD274,SLAMF8,PREX1,GPAM,SELENOK,VSIR,PLA2G2F,PDCD1LG2,RSAD2,PGLYRP2,ADGRG3
15_Member	GO Biological Processes	GO:0070661	leukocyte proliferation	-5.82086	-3.59219	31/320	581,684,896,1026,1178,1191,1435,3105,3133,3146,3568,3594,3620,5573,5595,5699,6385,6708,7305,8764,10673,11148,11151,11314,29108,29126,57678,58515,64115,64600,80380	BAX,BST2,CCND3,CDKN1A,CLC,CLU,CSF1,HLA-A,HLA-E,HMGB1,IL5RA,IL12RB1,IDO1,PRKAR1A,MAPK3,PSMB10,SDC4,SPTA1,TYROBP,TNFRSF14,TNFSF13B,HHLA2,CORO1A,CD300A,PYCARD,CD274,GPAM,SELENOK,VSIR,PLA2G2F,PDCD1LG2
15_Member	GO Biological Processes	GO:0042098	T cell proliferation	-5.68	-3.49735	23/201	581,896,1178,3105,3133,3146,3594,3620,5573,5699,6385,6708,8764,10673,11148,11151,29108,29126,57678,58515,64115,64600,80380	BAX,CCND3,CLC,HLA-A,HLA-E,HMGB1,IL12RB1,IDO1,PRKAR1A,PSMB10,SDC4,SPTA1,TNFRSF14,TNFSF13B,HHLA2,CORO1A,PYCARD,CD274,GPAM,SELENOK,VSIR,PLA2G2F,PDCD1LG2
15_Member	GO Biological Processes	GO:0050863	regulation of T cell activation	-5.54119	-3.38711	31/330	101,387,567,634,1178,1445,2319,2737,3105,3133,3146,3594,3620,5573,5914,6385,6666,6708,7805,8764,10673,11148,11151,11314,29108,29126,57678,58515,64115,64600,80380	ADAM8,RHOA,B2M,CEACAM1,CLC,CSK,FLOT2,GLI3,HLA-A,HLA-E,HMGB1,IL12RB1,IDO1,PRKAR1A,RARA,SDC4,SOX12,SPTA1,LAPTM5,TNFRSF14,TNFSF13B,HHLA2,CORO1A,CD300A,PYCARD,CD274,GPAM,SELENOK,VSIR,PLA2G2F,PDCD1LG2
15_Member	GO Biological Processes	GO:0022407	regulation of cell-cell adhesion	-5.51179	-3.36574	38/450	101,240,246,387,567,634,1445,2319,2529,2737,3105,3133,3146,3557,3594,3689,5329,5573,5724,5914,6385,6666,6708,7805,8764,10211,10673,10690,11148,11151,11314,29108,29126,57678,58515,64115,64600,80380	ADAM8,ALOX5,ALOX15,RHOA,B2M,CEACAM1,CSK,FLOT2,FUT7,GLI3,HLA-A,HLA-E,HMGB1,IL1RN,IL12RB1,ITGB2,PLAUR,PRKAR1A,PTAFR,RARA,SDC4,SOX12,SPTA1,LAPTM5,TNFRSF14,FLOT1,TNFSF13B,FUT9,HHLA2,CORO1A,CD300A,PYCARD,CD274,GPAM,SELENOK,VSIR,PLA2G2F,PDCD1LG2
15_Member	GO Biological Processes	GO:0046006	regulation of activated T cell proliferation	-5.30307	-3.21401	10/45	1178,3146,3594,3620,5573,11148,29108,29126,57678,80380	CLC,HMGB1,IL12RB1,IDO1,PRKAR1A,HHLA2,PYCARD,CD274,GPAM,PDCD1LG2
15_Member	GO Biological Processes	GO:0002694	regulation of leukocyte activation	-5.27382	-3.19623	46/606	101,387,567,634,1026,1178,1445,2319,2737,3105,3133,3134,3146,3398,3497,3594,3620,3689,5359,5573,5724,5914,6385,6666,6708,6813,7305,7805,8764,8993,9473,10673,11148,11151,11314,29108,29126,56833,57126,57678,58515,64115,64600,80380,114770,338339	ADAM8,RHOA,B2M,CEACAM1,CDKN1A,CLC,CSK,FLOT2,GLI3,HLA-A,HLA-E,HLA-F,HMGB1,ID2,IGHE,IL12RB1,IDO1,ITGB2,PLSCR1,PRKAR1A,PTAFR,RARA,SDC4,SOX12,SPTA1,STXBP2,TYROBP,LAPTM5,TNFRSF14,PGLYRP1,THEMIS2,TNFSF13B,HHLA2,CORO1A,CD300A,PYCARD,CD274,SLAMF8,CD177,GPAM,SELENOK,VSIR,PLA2G2F,PDCD1LG2,PGLYRP2,CLEC4D
15_Member	GO Biological Processes	GO:0032944	regulation of mononuclear cell proliferation	-5.2602	-3.18486	24/228	1026,1178,1435,3105,3133,3146,3594,3620,5573,6385,6708,7305,8764,10673,11148,11151,11314,29108,29126,57678,58515,64115,64600,80380	CDKN1A,CLC,CSF1,HLA-A,HLA-E,HMGB1,IL12RB1,IDO1,PRKAR1A,SDC4,SPTA1,TYROBP,TNFRSF14,TNFSF13B,HHLA2,CORO1A,CD300A,PYCARD,CD274,GPAM,SELENOK,VSIR,PLA2G2F,PDCD1LG2
15_Member	GO Biological Processes	GO:0050870	positive regulation of T cell activation	-5.15083	-3.1038	23/216	101,387,567,1445,2319,2737,3105,3133,3146,3594,5914,6666,6708,8764,10673,11148,11151,29108,29126,57678,58515,64115,80380	ADAM8,RHOA,B2M,CSK,FLOT2,GLI3,HLA-A,HLA-E,HMGB1,IL12RB1,RARA,SOX12,SPTA1,TNFRSF14,TNFSF13B,HHLA2,CORO1A,PYCARD,CD274,GPAM,SELENOK,VSIR,PDCD1LG2
15_Member	GO Biological Processes	GO:0042129	regulation of T cell proliferation	-5.12874	-3.08591	20/172	1178,3105,3133,3146,3594,3620,5573,6385,6708,8764,10673,11148,11151,29108,29126,57678,58515,64115,64600,80380	CLC,HLA-A,HLA-E,HMGB1,IL12RB1,IDO1,PRKAR1A,SDC4,SPTA1,TNFRSF14,TNFSF13B,HHLA2,CORO1A,PYCARD,CD274,GPAM,SELENOK,VSIR,PLA2G2F,PDCD1LG2
15_Member	GO Biological Processes	GO:0050798	activated T cell proliferation	-4.95106	-2.97218	10/49	1178,3146,3594,3620,5573,11148,29108,29126,57678,80380	CLC,HMGB1,IL12RB1,IDO1,PRKAR1A,HHLA2,PYCARD,CD274,GPAM,PDCD1LG2
15_Member	GO Biological Processes	GO:0051249	regulation of lymphocyte activation	-4.8972	-2.9377	40/515	101,387,567,634,1026,1178,1445,2319,2737,3105,3133,3134,3146,3398,3497,3594,3620,5573,5914,6385,6666,6708,7305,7805,8764,8993,9473,10673,11148,11151,11314,29108,29126,56833,57678,58515,64115,64600,80380,114770	ADAM8,RHOA,B2M,CEACAM1,CDKN1A,CLC,CSK,FLOT2,GLI3,HLA-A,HLA-E,HLA-F,HMGB1,ID2,IGHE,IL12RB1,IDO1,PRKAR1A,RARA,SDC4,SOX12,SPTA1,TYROBP,LAPTM5,TNFRSF14,PGLYRP1,THEMIS2,TNFSF13B,HHLA2,CORO1A,CD300A,PYCARD,CD274,SLAMF8,GPAM,SELENOK,VSIR,PLA2G2F,PDCD1LG2,PGLYRP2
15_Member	GO Biological Processes	GO:0070665	positive regulation of leukocyte proliferation	-4.86747	-2.91987	18/150	684,1026,1435,3105,3133,3146,3568,3594,5595,6708,10673,11148,11151,29108,29126,57678,58515,80380	BST2,CDKN1A,CSF1,HLA-A,HLA-E,HMGB1,IL5RA,IL12RB1,MAPK3,SPTA1,TNFSF13B,HHLA2,CORO1A,PYCARD,CD274,GPAM,SELENOK,PDCD1LG2
15_Member	GO Biological Processes	GO:0050670	regulation of lymphocyte proliferation	-4.82825	-2.89386	23/226	1026,1178,3105,3133,3146,3594,3620,5573,6385,6708,7305,8764,10673,11148,11151,11314,29108,29126,57678,58515,64115,64600,80380	CDKN1A,CLC,HLA-A,HLA-E,HMGB1,IL12RB1,IDO1,PRKAR1A,SDC4,SPTA1,TYROBP,TNFRSF14,TNFSF13B,HHLA2,CORO1A,CD300A,PYCARD,CD274,GPAM,SELENOK,VSIR,PLA2G2F,PDCD1LG2
15_Member	GO Biological Processes	GO:0050865	regulation of cell activation	-4.82555	-2.89279	47/650	101,387,567,634,1026,1178,1445,2319,2737,3105,3133,3134,3146,3398,3497,3594,3620,3689,5359,5573,5724,5914,6385,6666,6708,6813,7305,7805,8764,8993,9473,10673,11027,11148,11151,11314,29108,29126,56833,57126,57678,58515,64115,64600,80380,114770,338339	ADAM8,RHOA,B2M,CEACAM1,CDKN1A,CLC,CSK,FLOT2,GLI3,HLA-A,HLA-E,HLA-F,HMGB1,ID2,IGHE,IL12RB1,IDO1,ITGB2,PLSCR1,PRKAR1A,PTAFR,RARA,SDC4,SOX12,SPTA1,STXBP2,TYROBP,LAPTM5,TNFRSF14,PGLYRP1,THEMIS2,TNFSF13B,LILRA2,HHLA2,CORO1A,CD300A,PYCARD,CD274,SLAMF8,CD177,GPAM,SELENOK,VSIR,PLA2G2F,PDCD1LG2,PGLYRP2,CLEC4D
15_Member	GO Biological Processes	GO:0032943	mononuclear cell proliferation	-4.76014	-2.84485	27/293	581,896,1026,1178,1435,3105,3133,3146,3594,3620,5573,5699,6385,6708,7305,8764,10673,11148,11151,11314,29108,29126,57678,58515,64115,64600,80380	BAX,CCND3,CDKN1A,CLC,CSF1,HLA-A,HLA-E,HMGB1,IL12RB1,IDO1,PRKAR1A,PSMB10,SDC4,SPTA1,TYROBP,TNFRSF14,TNFSF13B,HHLA2,CORO1A,CD300A,PYCARD,CD274,GPAM,SELENOK,VSIR,PLA2G2F,PDCD1LG2
15_Member	GO Biological Processes	GO:0046651	lymphocyte proliferation	-4.4042	-2.57986	26/290	581,896,1026,1178,3105,3133,3146,3594,3620,5573,5699,6385,6708,7305,8764,10673,11148,11151,11314,29108,29126,57678,58515,64115,64600,80380	BAX,CCND3,CDKN1A,CLC,HLA-A,HLA-E,HMGB1,IL12RB1,IDO1,PRKAR1A,PSMB10,SDC4,SPTA1,TYROBP,TNFRSF14,TNFSF13B,HHLA2,CORO1A,CD300A,PYCARD,CD274,GPAM,SELENOK,VSIR,PLA2G2F,PDCD1LG2
15_Member	GO Biological Processes	GO:0042102	positive regulation of T cell proliferation	-3.99525	-2.28369	13/101	3105,3133,3146,3594,6708,10673,11148,11151,29108,29126,57678,58515,80380	HLA-A,HLA-E,HMGB1,IL12RB1,SPTA1,TNFSF13B,HHLA2,CORO1A,PYCARD,CD274,GPAM,SELENOK,PDCD1LG2
15_Member	GO Biological Processes	GO:0050867	positive regulation of cell activation	-3.89053	-2.20815	32/420	101,387,567,1026,1445,2319,2737,3105,3133,3134,3146,3497,3594,3689,5724,5914,6666,6708,7305,8764,10673,11027,11148,11151,29108,29126,57126,57678,58515,64115,80380,338339	ADAM8,RHOA,B2M,CDKN1A,CSK,FLOT2,GLI3,HLA-A,HLA-E,HLA-F,HMGB1,IGHE,IL12RB1,ITGB2,PTAFR,RARA,SOX12,SPTA1,TYROBP,TNFRSF14,TNFSF13B,LILRA2,HHLA2,CORO1A,PYCARD,CD274,CD177,GPAM,SELENOK,VSIR,PDCD1LG2,CLEC4D
15_Member	GO Biological Processes	GO:0002696	positive regulation of leukocyte activation	-3.7484	-2.09507	31/409	101,387,567,1026,1445,2319,2737,3105,3133,3134,3146,3497,3594,3689,5724,5914,6666,6708,7305,8764,10673,11148,11151,29108,29126,57126,57678,58515,64115,80380,338339	ADAM8,RHOA,B2M,CDKN1A,CSK,FLOT2,GLI3,HLA-A,HLA-E,HLA-F,HMGB1,IGHE,IL12RB1,ITGB2,PTAFR,RARA,SOX12,SPTA1,TYROBP,TNFRSF14,TNFSF13B,HHLA2,CORO1A,PYCARD,CD274,CD177,GPAM,SELENOK,VSIR,PDCD1LG2,CLEC4D
15_Member	GO Biological Processes	GO:0032946	positive regulation of mononuclear cell proliferation	-3.67311	-2.0438	15/138	1026,1435,3105,3133,3146,3594,6708,10673,11148,11151,29108,29126,57678,58515,80380	CDKN1A,CSF1,HLA-A,HLA-E,HMGB1,IL12RB1,SPTA1,TNFSF13B,HHLA2,CORO1A,PYCARD,CD274,GPAM,SELENOK,PDCD1LG2
15_Member	GO Biological Processes	GO:0051251	positive regulation of lymphocyte activation	-3.23702	-1.70025	27/362	101,387,567,1026,1445,2319,2737,3105,3133,3134,3146,3497,3594,5914,6666,6708,7305,8764,10673,11148,11151,29108,29126,57678,58515,64115,80380	ADAM8,RHOA,B2M,CDKN1A,CSK,FLOT2,GLI3,HLA-A,HLA-E,HLA-F,HMGB1,IGHE,IL12RB1,RARA,SOX12,SPTA1,TYROBP,TNFRSF14,TNFSF13B,HHLA2,CORO1A,PYCARD,CD274,GPAM,SELENOK,VSIR,PDCD1LG2
15_Member	GO Biological Processes	GO:0050671	positive regulation of lymphocyte proliferation	-3.19494	-1.67415	14/137	1026,3105,3133,3146,3594,6708,10673,11148,11151,29108,29126,57678,58515,80380	CDKN1A,HLA-A,HLA-E,HMGB1,IL12RB1,SPTA1,TNFSF13B,HHLA2,CORO1A,PYCARD,CD274,GPAM,SELENOK,PDCD1LG2
15_Member	GO Biological Processes	GO:0042104	positive regulation of activated T cell proliferation	-2.53063	-1.20315	5/27	3146,3594,11148,29108,57678	HMGB1,IL12RB1,HHLA2,PYCARD,GPAM
15_Member	GO Biological Processes	GO:0031295	T cell costimulation	-2.24744	-1.00381	6/44	1445,8764,10673,11148,29126,80380	CSK,TNFRSF14,TNFSF13B,HHLA2,CD274,PDCD1LG2
15_Member	GO Biological Processes	GO:0031294	lymphocyte costimulation	-2.15193	-0.938396	6/46	1445,8764,10673,11148,29126,80380	CSK,TNFRSF14,TNFSF13B,HHLA2,CD274,PDCD1LG2
16_Summary	GO Biological Processes	GO:0019885	antigen processing and presentation of endogenous peptide antigen via MHC class I	-8.58978	-5.69128	9/17	567,3105,3106,3107,3133,3134,6890,6892,23457,55080,3309,409,634,684,710,966,1178,2529,2867,3146,3263,3594,3689,5724,5914,6813,7009,7305,7454,7805,8764,8993,9390,11314,56833,57126,91543,114770,2210,3385,3680,6385,6404,9076,29126,57502,57689,64101,64115,80380,149461,3310,4802,5720,5721,5696,5873,29108,246,10673,10383,11151,54210,3151,85236,355,5799,60,637,5879,2215,5595,8794,53358,713,714,717,1289	B2M,HLA-A,HLA-B,HLA-C,HLA-E,HLA-F,TAP1,TAPBP,ABCB9,TAPBPL,HSPA5,ARRB2,CEACAM1,BST2,SERPING1,CD59,CLC,FUT7,FFAR2,HMGB1,HPX,IL12RB1,ITGB2,PTAFR,RARA,STXBP2,TMBIM6,TYROBP,WAS,LAPTM5,TNFRSF14,PGLYRP1,SLC22A13,CD300A,SLAMF8,CD177,RSAD2,PGLYRP2,FCGR1B,ICAM3,ITGA9,SDC4,SELPLG,CLDN1,CD274,NLGN4X,LRRC4C,LRRC4,VSIR,PDCD1LG2,CLDN19,HSPA6,NFYC,PSME1,PSME2,PSMB8,RAB27A,PYCARD,ALOX15,TNFSF13B,TUBB4B,CORO1A,TRE…
16_Member	GO Biological Processes	GO:0019885	antigen processing and presentation of endogenous peptide antigen via MHC class I	-8.58978	-5.69128	9/17	567,3105,3106,3107,3133,3134,6890,6892,23457	B2M,HLA-A,HLA-B,HLA-C,HLA-E,HLA-F,TAP1,TAPBP,ABCB9
16_Member	GO Biological Processes	GO:0002483	antigen processing and presentation of endogenous peptide antigen	-8.03942	-5.32198	9/19	567,3105,3106,3107,3133,3134,6890,6892,23457	B2M,HLA-A,HLA-B,HLA-C,HLA-E,HLA-F,TAP1,TAPBP,ABCB9
16_Member	GO Biological Processes	GO:0002474	antigen processing and presentation of peptide antigen via MHC class I	-7.43756	-4.81703	10/28	567,3105,3106,3107,3133,3134,6890,6892,23457,55080	B2M,HLA-A,HLA-B,HLA-C,HLA-E,HLA-F,TAP1,TAPBP,ABCB9,TAPBPL
16_Member	Reactome Gene Sets	R-HSA-983170	Antigen Presentation: Folding, assembly and peptide loading of class I MHC	-6.78287	-4.29121	9/25	567,3105,3106,3107,3133,3134,3309,6890,6892	B2M,HLA-A,HLA-B,HLA-C,HLA-E,HLA-F,HSPA5,TAP1,TAPBP
16_Member	GO Biological Processes	GO:0019883	antigen processing and presentation of endogenous antigen	-6.61302	-4.19711	9/26	567,3105,3106,3107,3133,3134,6890,6892,23457	B2M,HLA-A,HLA-B,HLA-C,HLA-E,HLA-F,TAP1,TAPBP,ABCB9
16_Member	Reactome Gene Sets	R-HSA-1236977	Endosomal/Vacuolar pathway	-5.97409	-3.7101	6/11	567,3105,3106,3107,3133,3134	B2M,HLA-A,HLA-B,HLA-C,HLA-E,HLA-F
16_Member	GO Biological Processes	GO:0002697	regulation of immune effector process	-5.68908	-3.49884	32/341	409,567,634,684,710,966,1178,2529,2867,3105,3106,3133,3134,3146,3263,3594,3689,5724,5914,6813,7009,7305,7454,7805,8764,8993,9390,11314,56833,57126,91543,114770	ARRB2,B2M,CEACAM1,BST2,SERPING1,CD59,CLC,FUT7,FFAR2,HLA-A,HLA-B,HLA-E,HLA-F,HMGB1,HPX,IL12RB1,ITGB2,PTAFR,RARA,STXBP2,TMBIM6,TYROBP,WAS,LAPTM5,TNFRSF14,PGLYRP1,SLC22A13,CD300A,SLAMF8,CD177,RSAD2,PGLYRP2
16_Member	GO Biological Processes	GO:0002484	antigen processing and presentation of endogenous peptide antigen via MHC class I via ER pathway	-5.43229	-3.30582	5/8	3105,3106,3107,3133,3134	HLA-A,HLA-B,HLA-C,HLA-E,HLA-F
16_Member	GO Biological Processes	GO:0002486	antigen processing and presentation of endogenous peptide antigen via MHC class I via ER pathway, TAP-independent	-5.43229	-3.30582	5/8	3105,3106,3107,3133,3134	HLA-A,HLA-B,HLA-C,HLA-E,HLA-F
16_Member	KEGG Pathway	hsa04514	Cell adhesion molecules (CAMs)	-5.32165	-3.22321	19/153	2210,3105,3106,3107,3133,3134,3385,3680,3689,6385,6404,9076,29126,57502,57689,64101,64115,80380,149461	FCGR1B,HLA-A,HLA-B,HLA-C,HLA-E,HLA-F,ICAM3,ITGA9,ITGB2,SDC4,SELPLG,CLDN1,CD274,NLGN4X,LRRC4C,LRRC4,VSIR,PDCD1LG2,CLDN19
16_Member	KEGG Pathway	ko04612	Antigen processing and presentation	-5.28371	-3.20384	13/77	567,3105,3106,3107,3133,3134,3309,3310,4802,5720,5721,6890,6892	B2M,HLA-A,HLA-B,HLA-C,HLA-E,HLA-F,HSPA5,HSPA6,NFYC,PSME1,PSME2,TAP1,TAPBP
16_Member	GO Biological Processes	GO:0019882	antigen processing and presentation	-5.01842	-3.01736	15/106	567,3105,3106,3107,3133,3134,5696,5720,5873,6890,6892,7454,23457,29108,55080	B2M,HLA-A,HLA-B,HLA-C,HLA-E,HLA-F,PSMB8,PSME1,RAB27A,TAP1,TAPBP,WAS,ABCB9,PYCARD,TAPBPL
16_Member	KEGG Pathway	hsa04612	Antigen processing and presentation	-4.97345	-2.99096	13/82	567,3105,3106,3107,3133,3134,3309,3310,4802,5720,5721,6890,6892	B2M,HLA-A,HLA-B,HLA-C,HLA-E,HLA-F,HSPA5,HSPA6,NFYC,PSME1,PSME2,TAP1,TAPBP
16_Member	GO Biological Processes	GO:0002709	regulation of T cell mediated immunity	-4.79931	-2.87457	13/85	567,634,1178,2529,3105,3106,3133,3134,3146,3594,7454,9390,91543	B2M,CEACAM1,CLC,FUT7,HLA-A,HLA-B,HLA-E,HLA-F,HMGB1,IL12RB1,WAS,SLC22A13,RSAD2
16_Member	GO Biological Processes	GO:0048002	antigen processing and presentation of peptide antigen	-4.77361	-2.85204	11/62	567,3105,3106,3107,3133,3134,6890,6892,23457,29108,55080	B2M,HLA-A,HLA-B,HLA-C,HLA-E,HLA-F,TAP1,TAPBP,ABCB9,PYCARD,TAPBPL
16_Member	KEGG Pathway	ko04514	Cell adhesion molecules (CAMs)	-4.53939	-2.67681	17/144	3105,3106,3107,3133,3134,3385,3680,3689,6385,6404,9076,29126,57502,57689,64101,80380,149461	HLA-A,HLA-B,HLA-C,HLA-E,HLA-F,ICAM3,ITGA9,ITGB2,SDC4,SELPLG,CLDN1,CD274,NLGN4X,LRRC4C,LRRC4,PDCD1LG2,CLDN19
16_Member	GO Biological Processes	GO:0045953	negative regulation of natural killer cell mediated cytotoxicity	-4.46805	-2.63349	6/18	409,634,3105,3106,3133,3134	ARRB2,CEACAM1,HLA-A,HLA-B,HLA-E,HLA-F
16_Member	GO Biological Processes	GO:0002703	regulation of leukocyte mediated immunity	-4.3214	-2.52754	22/227	409,567,634,684,1178,2529,3105,3106,3133,3134,3146,3263,3594,3689,5724,6813,7305,7454,9390,11314,57126,91543	ARRB2,B2M,CEACAM1,BST2,CLC,FUT7,HLA-A,HLA-B,HLA-E,HLA-F,HMGB1,HPX,IL12RB1,ITGB2,PTAFR,STXBP2,TYROBP,WAS,SLC22A13,CD300A,CD177,RSAD2
16_Member	GO Biological Processes	GO:0002716	negative regulation of natural killer cell mediated immunity	-4.3172	-2.52568	6/19	409,634,3105,3106,3133,3134	ARRB2,CEACAM1,HLA-A,HLA-B,HLA-E,HLA-F
16_Member	GO Biological Processes	GO:0002477	antigen processing and presentation of exogenous peptide antigen via MHC class Ib	-4.28255	-2.4992	3/3	567,3133,3134	B2M,HLA-E,HLA-F
16_Member	GO Biological Processes	GO:0002819	regulation of adaptive immune response	-4.21568	-2.45144	19/183	246,567,634,1178,2529,3105,3106,3133,3134,3146,3263,3594,7454,8764,9390,10673,29108,29126,91543	ALOX15,B2M,CEACAM1,CLC,FUT7,HLA-A,HLA-B,HLA-E,HLA-F,HMGB1,HPX,IL12RB1,WAS,TNFRSF14,SLC22A13,TNFSF13B,PYCARD,CD274,RSAD2
16_Member	GO Biological Processes	GO:0001909	leukocyte mediated cytotoxicity	-4.15936	-2.41169	15/125	409,567,634,3105,3106,3133,3134,3594,5873,6813,7305,9390,10383,11151,54210	ARRB2,B2M,CEACAM1,HLA-A,HLA-B,HLA-E,HLA-F,IL12RB1,RAB27A,STXBP2,TYROBP,SLC22A13,TUBB4B,CORO1A,TREM1
16_Member	GO Biological Processes	GO:0002456	T cell mediated immunity	-4.15875	-2.41169	14/111	567,634,1178,2529,3105,3106,3133,3134,3146,3594,5873,7454,9390,91543	B2M,CEACAM1,CLC,FUT7,HLA-A,HLA-B,HLA-E,HLA-F,HMGB1,IL12RB1,RAB27A,WAS,SLC22A13,RSAD2
16_Member	GO Biological Processes	GO:0001916	positive regulation of T cell mediated cytotoxicity	-4.11866	-2.38717	7/29	567,3105,3106,3133,3134,3594,9390	B2M,HLA-A,HLA-B,HLA-E,HLA-F,IL12RB1,SLC22A13
16_Member	GO Biological Processes	GO:0001914	regulation of T cell mediated cytotoxicity	-4.08762	-2.3612	8/39	567,634,3105,3106,3133,3134,3594,9390	B2M,CEACAM1,HLA-A,HLA-B,HLA-E,HLA-F,IL12RB1,SLC22A13
16_Member	GO Biological Processes	GO:0001913	T cell mediated cytotoxicity	-3.98966	-2.28004	9/51	567,634,3105,3106,3133,3134,3594,5873,9390	B2M,CEACAM1,HLA-A,HLA-B,HLA-E,HLA-F,IL12RB1,RAB27A,SLC22A13
16_Member	GO Biological Processes	GO:0001906	cell killing	-3.93604	-2.23978	19/192	409,567,634,966,3105,3106,3133,3134,3151,3594,5873,6813,7305,8993,9390,10383,11151,54210,85236	ARRB2,B2M,CEACAM1,CD59,HLA-A,HLA-B,HLA-E,HLA-F,HMGN2,IL12RB1,RAB27A,STXBP2,TYROBP,PGLYRP1,SLC22A13,TUBB4B,CORO1A,TREM1,H2BC12
16_Member	GO Biological Processes	GO:0001911	negative regulation of leukocyte mediated cytotoxicity	-3.69129	-2.05385	6/24	409,634,3105,3106,3133,3134	ARRB2,CEACAM1,HLA-A,HLA-B,HLA-E,HLA-F
16_Member	GO Biological Processes	GO:0031342	negative regulation of cell killing	-3.29981	-1.75249	6/28	409,634,3105,3106,3133,3134	ARRB2,CEACAM1,HLA-A,HLA-B,HLA-E,HLA-F
16_Member	GO Biological Processes	GO:0002822	regulation of adaptive immune response based on somatic recombination of immune receptors built from immunoglobulin superfamily domains	-3.22562	-1.69403	16/168	567,634,1178,2529,3105,3106,3133,3134,3146,3263,3594,7454,9390,10673,29126,91543	B2M,CEACAM1,CLC,FUT7,HLA-A,HLA-B,HLA-E,HLA-F,HMGB1,HPX,IL12RB1,WAS,SLC22A13,TNFSF13B,CD274,RSAD2
16_Member	GO Biological Processes	GO:0001910	regulation of leukocyte mediated cytotoxicity	-3.01859	-1.53891	10/82	409,567,634,3105,3106,3133,3134,3594,7305,9390	ARRB2,B2M,CEACAM1,HLA-A,HLA-B,HLA-E,HLA-F,IL12RB1,TYROBP,SLC22A13
16_Member	GO Biological Processes	GO:0042270	protection from natural killer cell mediated cytotoxicity	-3.01842	-1.53891	3/6	3105,3106,3133	HLA-A,HLA-B,HLA-E
16_Member	KEGG Pathway	ko04940	Type I diabetes mellitus	-3.00167	-1.52614	7/43	355,3105,3106,3107,3133,3134,5799	FAS,HLA-A,HLA-B,HLA-C,HLA-E,HLA-F,PTPRN2
16_Member	GO Biological Processes	GO:0002821	positive regulation of adaptive immune response	-2.99864	-1.5248	12/112	567,3105,3106,3133,3134,3263,3594,9390,10673,29108,29126,91543	B2M,HLA-A,HLA-B,HLA-E,HLA-F,HPX,IL12RB1,SLC22A13,TNFSF13B,PYCARD,CD274,RSAD2
16_Member	GO Biological Processes	GO:0042267	natural killer cell mediated cytotoxicity	-2.98001	-1.51121	9/69	409,634,3105,3106,3133,3134,5873,10383,11151	ARRB2,CEACAM1,HLA-A,HLA-B,HLA-E,HLA-F,RAB27A,TUBB4B,CORO1A
16_Member	GO Biological Processes	GO:0001912	positive regulation of leukocyte mediated cytotoxicity	-2.96771	-1.50168	8/56	567,3105,3106,3133,3134,3594,7305,9390	B2M,HLA-A,HLA-B,HLA-E,HLA-F,IL12RB1,TYROBP,SLC22A13
16_Member	GO Biological Processes	GO:0002711	positive regulation of T cell mediated immunity	-2.96771	-1.50168	8/56	567,3105,3106,3133,3134,3594,9390,91543	B2M,HLA-A,HLA-B,HLA-E,HLA-F,IL12RB1,SLC22A13,RSAD2
16_Member	KEGG Pathway	hsa05416	Viral myocarditis	-2.93465	-1.47955	9/70	60,637,3105,3106,3107,3133,3134,3689,5879	ACTB,BID,HLA-A,HLA-B,HLA-C,HLA-E,HLA-F,ITGB2,RAC1
16_Member	GO Biological Processes	GO:0002367	cytokine production involved in immune response	-2.92415	-1.47281	11/99	567,684,1178,2867,3105,3133,3134,7805,8764,54210,91543	B2M,BST2,CLC,FFAR2,HLA-A,HLA-E,HLA-F,LAPTM5,TNFRSF14,TREM1,RSAD2
16_Member	Reactome Gene Sets	R-HSA-2172127	DAP12 interactions	-2.88112	-1.44139	7/45	567,3106,3107,3133,5879,7305,54210	B2M,HLA-B,HLA-C,HLA-E,RAC1,TYROBP,TREM1
16_Member	GO Biological Processes	GO:0002228	natural killer cell mediated immunity	-2.8466	-1.41358	9/72	409,634,3105,3106,3133,3134,5873,10383,11151	ARRB2,CEACAM1,HLA-A,HLA-B,HLA-E,HLA-F,RAB27A,TUBB4B,CORO1A
16_Member	KEGG Pathway	ko04650	Natural killer cell mediated cytotoxicity	-2.8297	-1.40128	13/133	355,637,2215,3105,3106,3107,3133,3689,5595,5879,7305,8794,53358	FAS,BID,FCGR3B,HLA-A,HLA-B,HLA-C,HLA-E,ITGB2,MAPK3,RAC1,TYROBP,TNFRSF10C,SHC3
16_Member	GO Biological Processes	GO:0031341	regulation of cell killing	-2.8178	-1.39542	11/102	409,567,634,966,3105,3106,3133,3134,3594,7305,9390	ARRB2,B2M,CEACAM1,CD59,HLA-A,HLA-B,HLA-E,HLA-F,IL12RB1,TYROBP,SLC22A13
16_Member	GO Biological Processes	GO:0002699	positive regulation of immune effector process	-2.80222	-1.38283	19/237	567,2867,3105,3106,3133,3134,3263,3594,3689,5724,5914,6813,7305,7805,8764,9390,11314,57126,91543	B2M,FFAR2,HLA-A,HLA-B,HLA-E,HLA-F,HPX,IL12RB1,ITGB2,PTAFR,RARA,STXBP2,TYROBP,LAPTM5,TNFRSF14,SLC22A13,CD300A,CD177,RSAD2
16_Member	GO Biological Processes	GO:0002428	antigen processing and presentation of peptide antigen via MHC class Ib	-2.78764	-1.37319	3/7	567,3133,3134	B2M,HLA-E,HLA-F
16_Member	GO Biological Processes	GO:0002706	regulation of lymphocyte mediated immunity	-2.77746	-1.3679	15/168	409,567,634,1178,2529,3105,3106,3133,3134,3146,3263,3594,7454,9390,91543	ARRB2,B2M,CEACAM1,CLC,FUT7,HLA-A,HLA-B,HLA-E,HLA-F,HMGB1,HPX,IL12RB1,WAS,SLC22A13,RSAD2
16_Member	GO Biological Processes	GO:0002705	positive regulation of leukocyte mediated immunity	-2.77098	-1.36527	13/135	567,3105,3106,3133,3134,3263,3594,3689,5724,7305,9390,57126,91543	B2M,HLA-A,HLA-B,HLA-E,HLA-F,HPX,IL12RB1,ITGB2,PTAFR,TYROBP,SLC22A13,CD177,RSAD2
16_Member	KEGG Pathway	hsa04940	Type I diabetes mellitus	-2.76747	-1.36527	7/47	355,3105,3106,3107,3133,3134,5799	FAS,HLA-A,HLA-B,HLA-C,HLA-E,HLA-F,PTPRN2
16_Member	WikiPathways	WP2328	Allograft Rejection	-2.74424	-1.35209	10/89	355,713,714,717,1289,3105,3106,3107,3133,3134	FAS,C1QB,C1QC,C2,COL5A1,HLA-A,HLA-B,HLA-C,HLA-E,HLA-F
16_Member	GO Biological Processes	GO:0002824	positive regulation of adaptive immune response based on somatic recombination of immune receptors built from immunoglobulin superfamily domains	-2.65048	-1.28302	11/107	567,3105,3106,3133,3134,3263,3594,9390,10673,29126,91543	B2M,HLA-A,HLA-B,HLA-E,HLA-F,HPX,IL12RB1,SLC22A13,TNFSF13B,CD274,RSAD2
16_Member	GO Biological Processes	GO:0002704	negative regulation of leukocyte mediated immunity	-2.63173	-1.27083	8/63	409,634,684,3105,3106,3133,3134,11314	ARRB2,CEACAM1,BST2,HLA-A,HLA-B,HLA-E,HLA-F,CD300A
16_Member	GO Biological Processes	GO:0031343	positive regulation of cell killing	-2.63173	-1.27083	8/63	567,3105,3106,3133,3134,3594,7305,9390	B2M,HLA-A,HLA-B,HLA-E,HLA-F,IL12RB1,TYROBP,SLC22A13
16_Member	GO Biological Processes	GO:0035740	CD8-positive, alpha-beta T cell proliferation	-2.59574	-1.25105	3/8	3105,3133,64115	HLA-A,HLA-E,VSIR
16_Member	GO Biological Processes	GO:2000564	regulation of CD8-positive, alpha-beta T cell proliferation	-2.59574	-1.25105	3/8	3105,3133,64115	HLA-A,HLA-E,VSIR
16_Member	KEGG Pathway	ko05330	Allograft rejection	-2.57288	-1.23276	6/38	355,3105,3106,3107,3133,3134	FAS,HLA-A,HLA-B,HLA-C,HLA-E,HLA-F
16_Member	GO Biological Processes	GO:0002720	positive regulation of cytokine production involved in immune response	-2.50316	-1.18207	8/66	567,2867,3105,3133,3134,7805,8764,91543	B2M,FFAR2,HLA-A,HLA-E,HLA-F,LAPTM5,TNFRSF14,RSAD2
16_Member	GO Biological Processes	GO:0002718	regulation of cytokine production involved in immune response	-2.46682	-1.15359	10/97	567,684,1178,2867,3105,3133,3134,7805,8764,91543	B2M,BST2,CLC,FFAR2,HLA-A,HLA-E,HLA-F,LAPTM5,TNFRSF14,RSAD2
16_Member	KEGG Pathway	hsa04650	Natural killer cell mediated cytotoxicity	-2.42028	-1.11971	13/148	355,637,2215,3105,3106,3107,3133,3689,5595,5879,7305,8794,53358	FAS,BID,FCGR3B,HLA-A,HLA-B,HLA-C,HLA-E,ITGB2,MAPK3,RAC1,TYROBP,TNFRSF10C,SHC3
16_Member	KEGG Pathway	ko05332	Graft-versus-host disease	-2.40223	-1.10952	6/41	355,3105,3106,3107,3133,3134	FAS,HLA-A,HLA-B,HLA-C,HLA-E,HLA-F
16_Member	GO Biological Processes	GO:2001185	regulation of CD8-positive, alpha-beta T cell activation	-2.31781	-1.04929	4/19	3105,3133,29126,64115	HLA-A,HLA-E,CD274,VSIR
16_Member	GO Biological Processes	GO:0042269	regulation of natural killer cell mediated cytotoxicity	-2.24744	-1.00381	6/44	409,634,3105,3106,3133,3134	ARRB2,CEACAM1,HLA-A,HLA-B,HLA-E,HLA-F
16_Member	KEGG Pathway	hsa05332	Graft-versus-host disease	-2.15193	-0.938396	6/46	355,3105,3106,3107,3133,3134	FAS,HLA-A,HLA-B,HLA-C,HLA-E,HLA-F
16_Member	GO Biological Processes	GO:0019884	antigen processing and presentation of exogenous antigen	-2.10626	-0.901913	6/47	567,3105,3133,3134,5720,6890	B2M,HLA-A,HLA-E,HLA-F,PSME1,TAP1
16_Member	KEGG Pathway	hsa05330	Allograft rejection	-2.10626	-0.901913	6/47	355,3105,3106,3107,3133,3134	FAS,HLA-A,HLA-B,HLA-C,HLA-E,HLA-F
16_Member	GO Biological Processes	GO:0002715	regulation of natural killer cell mediated immunity	-2.06191	-0.871638	6/48	409,634,3105,3106,3133,3134	ARRB2,CEACAM1,HLA-A,HLA-B,HLA-E,HLA-F
16_Member	GO Biological Processes	GO:0046640	regulation of alpha-beta T cell proliferation	-2.03306	-0.852866	5/35	3105,3133,8764,29126,64115	HLA-A,HLA-E,TNFRSF14,CD274,VSIR
17_Summary	KEGG Pathway	hsa04144	Endocytosis	-8.53551	-5.65174	33/271	273,375,377,387,409,1175,2065,3105,3106,3107,3133,3134,3310,3791,4218,5119,5589,5878,7251,7454,7456,7879,9230,9372,9829,10095,10109,10938,27243,51100,51652,84249,644150	AMPH,ARF1,ARF3,RHOA,ARRB2,AP2S1,ERBB3,HLA-A,HLA-B,HLA-C,HLA-E,HLA-F,HSPA6,KDR,RAB8A,CHMP1A,PRKCSH,RAB5C,TSG101,WAS,WIPF1,RAB7A,RAB11B,ZFYVE9,DNAJC6,ARPC1B,ARPC2,EHD1,CHMP2A,SH3GLB1,CHMP3,PSD2,WIPF3
17_Member	KEGG Pathway	hsa04144	Endocytosis	-8.53551	-5.65174	33/271	273,375,377,387,409,1175,2065,3105,3106,3107,3133,3134,3310,3791,4218,5119,5589,5878,7251,7454,7456,7879,9230,9372,9829,10095,10109,10938,27243,51100,51652,84249,644150	AMPH,ARF1,ARF3,RHOA,ARRB2,AP2S1,ERBB3,HLA-A,HLA-B,HLA-C,HLA-E,HLA-F,HSPA6,KDR,RAB8A,CHMP1A,PRKCSH,RAB5C,TSG101,WAS,WIPF1,RAB7A,RAB11B,ZFYVE9,DNAJC6,ARPC1B,ARPC2,EHD1,CHMP2A,SH3GLB1,CHMP3,PSD2,WIPF3
17_Member	KEGG Pathway	ko04144	Endocytosis	-8.41184	-5.56946	32/260	273,375,377,387,409,1175,2065,3105,3106,3107,3133,3134,3310,3791,4218,5119,5878,7251,7454,7456,7879,9230,9372,9829,10095,10109,10938,27243,51100,51652,84249,644150	AMPH,ARF1,ARF3,RHOA,ARRB2,AP2S1,ERBB3,HLA-A,HLA-B,HLA-C,HLA-E,HLA-F,HSPA6,KDR,RAB8A,CHMP1A,RAB5C,TSG101,WAS,WIPF1,RAB7A,RAB11B,ZFYVE9,DNAJC6,ARPC1B,ARPC2,EHD1,CHMP2A,SH3GLB1,CHMP3,PSD2,WIPF3
18_Summary	GO Biological Processes	GO:0009611	response to wounding	-8.45041	-5.59467	51/552	60,133,240,246,387,581,634,706,710,780,966,1026,1192,1230,1265,1289,2065,2475,2623,2696,2737,2828,3146,3371,3680,3776,3791,4149,5329,5359,5873,5879,6279,6385,7039,7305,7454,8291,8837,9076,9315,9860,22876,23122,51330,56649,80274,81565,89790,131566,149461,112,134,525,4580,4645,4778,4881,6337,6583,7376	ACTB,ADM,ALOX5,ALOX15,RHOA,BAX,CEACAM1,TSPO,SERPING1,DDR1,CD59,CDKN1A,CLIC1,CCR1,CNN2,COL5A1,ERBB3,MTOR,GATA1,GIPR,GLI3,GPR4,HMGB1,TNC,ITGA9,KCNK2,KDR,MAX,PLAUR,PLSCR1,RAB27A,RAC1,S100A8,SDC4,TGFA,TYROBP,WAS,DYSF,CFLAR,CLDN1,NREP,LRIG2,INPP5F,CLASP2,TNFRSF12A,TMPRSS4,SCUBE1,NDEL1,SIGLEC10,DCBLD2,CLDN19,ADCY6,ADORA1,ATP6V1B1,MTX1,MYO5B,NFE2,NPR1,SCNN1A,SLC22A4,NR1H2
18_Member	GO Biological Processes	GO:0009611	response to wounding	-8.45041	-5.59467	51/552	60,133,240,246,387,581,634,706,710,780,966,1026,1192,1230,1265,1289,2065,2475,2623,2696,2737,2828,3146,3371,3680,3776,3791,4149,5329,5359,5873,5879,6279,6385,7039,7305,7454,8291,8837,9076,9315,9860,22876,23122,51330,56649,80274,81565,89790,131566,149461	ACTB,ADM,ALOX5,ALOX15,RHOA,BAX,CEACAM1,TSPO,SERPING1,DDR1,CD59,CDKN1A,CLIC1,CCR1,CNN2,COL5A1,ERBB3,MTOR,GATA1,GIPR,GLI3,GPR4,HMGB1,TNC,ITGA9,KCNK2,KDR,MAX,PLAUR,PLSCR1,RAB27A,RAC1,S100A8,SDC4,TGFA,TYROBP,WAS,DYSF,CFLAR,CLDN1,NREP,LRIG2,INPP5F,CLASP2,TNFRSF12A,TMPRSS4,SCUBE1,NDEL1,SIGLEC10,DCBLD2,CLDN19
18_Member	GO Biological Processes	GO:0042060	wound healing	-5.30873	-3.21401	36/424	60,240,246,387,634,710,780,966,1026,1192,1265,1289,2065,2475,2623,2737,2828,3146,3371,3680,3791,5329,5359,5873,6279,6385,7039,7454,8291,8837,9076,23122,51330,80274,131566,149461	ACTB,ALOX5,ALOX15,RHOA,CEACAM1,SERPING1,DDR1,CD59,CDKN1A,CLIC1,CNN2,COL5A1,ERBB3,MTOR,GATA1,GLI3,GPR4,HMGB1,TNC,ITGA9,KDR,PLAUR,PLSCR1,RAB27A,S100A8,SDC4,TGFA,WAS,DYSF,CFLAR,CLDN1,CLASP2,TNFRSF12A,SCUBE1,DCBLD2,CLDN19
18_Member	GO Biological Processes	GO:0050878	regulation of body fluid levels	-2.00911	-0.835452	24/382	60,112,133,134,525,634,710,780,966,1192,2623,4580,4645,4778,4881,5329,5359,5873,6337,6583,7376,7454,9076,80274	ACTB,ADCY6,ADM,ADORA1,ATP6V1B1,CEACAM1,SERPING1,DDR1,CD59,CLIC1,GATA1,MTX1,MYO5B,NFE2,NPR1,PLAUR,PLSCR1,RAB27A,SCNN1A,SLC22A4,NR1H2,WAS,CLDN1,SCUBE1
19_Summary	Reactome Gene Sets	R-HSA-382551	Transport of small molecules	-8.31541	-5.49612	61/729	107,111,112,366,477,491,492,525,533,682,762,808,1175,1831,2040,2783,4284,4645,5045,5244,5573,5689,5690,5696,5698,5699,5710,5713,5720,5721,6337,6515,6519,6520,6581,6583,6717,7018,7223,7316,7376,7922,8029,8992,9114,9123,9914,10110,10345,23382,23457,26266,50636,51009,55911,84699,89872,117247,162514,284111,348938	ADCY1,ADCY5,ADCY6,AQP9,ATP1A2,ATP2B2,ATP2B3,ATP6V1B1,ATP6V0B,BSG,CA4,CALM3,AP2S1,TSC22D3,STOM,GNB2,MIP,MYO5B,FURIN,ABCB4,PRKAR1A,PSMB1,PSMB2,PSMB8,PSMB9,PSMB10,PSMD4,PSMD7,PSME1,PSME2,SCNN1A,SLC2A3,SLC3A1,SLC3A2,SLC22A3,SLC22A4,SRI,TF,TRPC4,UBC,NR1H2,SLC39A7,CUBN,ATP6V0E1,ATP6V0D1,SLC16A3,ATP2C2,SGK2,TRDN,AHCYL2,ABCB9,SLC13A4,ANO7,DERL2,APOBR,CREB3L3,AQP10,SLC16A10,TRPV3,SLC13A5,NIPAL4
19_Member	Reactome Gene Sets	R-HSA-382551	Transport of small molecules	-8.31541	-5.49612	61/729	107,111,112,366,477,491,492,525,533,682,762,808,1175,1831,2040,2783,4284,4645,5045,5244,5573,5689,5690,5696,5698,5699,5710,5713,5720,5721,6337,6515,6519,6520,6581,6583,6717,7018,7223,7316,7376,7922,8029,8992,9114,9123,9914,10110,10345,23382,23457,26266,50636,51009,55911,84699,89872,117247,162514,284111,348938	ADCY1,ADCY5,ADCY6,AQP9,ATP1A2,ATP2B2,ATP2B3,ATP6V1B1,ATP6V0B,BSG,CA4,CALM3,AP2S1,TSC22D3,STOM,GNB2,MIP,MYO5B,FURIN,ABCB4,PRKAR1A,PSMB1,PSMB2,PSMB8,PSMB9,PSMB10,PSMD4,PSMD7,PSME1,PSME2,SCNN1A,SLC2A3,SLC3A1,SLC3A2,SLC22A3,SLC22A4,SRI,TF,TRPC4,UBC,NR1H2,SLC39A7,CUBN,ATP6V0E1,ATP6V0D1,SLC16A3,ATP2C2,SGK2,TRDN,AHCYL2,ABCB9,SLC13A4,ANO7,DERL2,APOBR,CREB3L3,AQP10,SLC16A10,TRPV3,SLC13A5,NIPAL4
19_Member	Reactome Gene Sets	R-HSA-983712	Ion channel transport	-4.12013	-2.38762	19/186	477,491,492,525,533,808,1831,2040,6337,6717,7223,7316,8992,9114,9914,10110,10345,50636,162514	ATP1A2,ATP2B2,ATP2B3,ATP6V1B1,ATP6V0B,CALM3,TSC22D3,STOM,SCNN1A,SRI,TRPC4,UBC,ATP6V0E1,ATP6V0D1,ATP2C2,SGK2,TRDN,ANO7,TRPV3
19_Member	Reactome Gene Sets	R-HSA-2672351	Stimuli-sensing channels	-2.58681	-1.2442	11/109	808,1831,2040,6337,6717,7223,7316,10110,10345,50636,162514	CALM3,TSC22D3,STOM,SCNN1A,SRI,TRPC4,UBC,SGK2,TRDN,ANO7,TRPV3
20_Summary	GO Biological Processes	GO:0072657	protein localization to membrane	-8.31295	-5.49612	52/574	60,134,391,439,581,637,682,808,1445,1740,2040,2319,2533,2633,2934,3309,3689,4218,5284,6386,6727,7275,7879,8642,8825,9230,9528,9914,10139,10211,10267,10791,10938,10952,11079,22979,23122,23555,51100,51125,51304,56851,64101,64374,64398,83460,84243,84687,84885,196383,221914,388336,5879,22876,23233,65009	ACTB,ADORA1,RHOG,GET3,BAX,BID,BSG,CALM3,CSK,DLG2,STOM,FLOT2,FYB1,GBP1,GSN,HSPA5,ITGB2,RAB8A,PIGR,SDCBP,SRP14,TUB,RAB7A,DCHS1,LIN7A,RAB11B,TMEM59,ATP2C2,ARFRP1,FLOT1,RAMP1,VAMP5,EHD1,SEC61B,RER1,EFR3B,CLASP2,TSPAN15,SH3GLB1,GOLGA7,ZDHHC3,EMC7,LRRC4,SIL1,PALS1,EMC6,ZDHHC18,PPP1R9B,ZDHHC12,RILPL2,GPC2,SHISA6,RAC1,INPP5F,EXOC6B,NDRG4
20_Member	GO Biological Processes	GO:0072657	protein localization to membrane	-8.31295	-5.49612	52/574	60,134,391,439,581,637,682,808,1445,1740,2040,2319,2533,2633,2934,3309,3689,4218,5284,6386,6727,7275,7879,8642,8825,9230,9528,9914,10139,10211,10267,10791,10938,10952,11079,22979,23122,23555,51100,51125,51304,56851,64101,64374,64398,83460,84243,84687,84885,196383,221914,388336	ACTB,ADORA1,RHOG,GET3,BAX,BID,BSG,CALM3,CSK,DLG2,STOM,FLOT2,FYB1,GBP1,GSN,HSPA5,ITGB2,RAB8A,PIGR,SDCBP,SRP14,TUB,RAB7A,DCHS1,LIN7A,RAB11B,TMEM59,ATP2C2,ARFRP1,FLOT1,RAMP1,VAMP5,EHD1,SEC61B,RER1,EFR3B,CLASP2,TSPAN15,SH3GLB1,GOLGA7,ZDHHC3,EMC7,LRRC4,SIL1,PALS1,EMC6,ZDHHC18,PPP1R9B,ZDHHC12,RILPL2,GPC2,SHISA6
20_Member	GO Biological Processes	GO:0051668	localization within membrane	-8.10034	-5.35223	56/651	60,134,391,439,581,637,682,808,1445,1740,2040,2319,2533,2633,2934,3309,3689,4218,5284,5879,6386,6727,7275,7879,8642,8825,9230,9528,9914,10139,10211,10267,10791,10938,10952,11079,22876,22979,23122,23233,23555,51100,51125,51304,56851,64101,64374,64398,65009,83460,84243,84687,84885,196383,221914,388336	ACTB,ADORA1,RHOG,GET3,BAX,BID,BSG,CALM3,CSK,DLG2,STOM,FLOT2,FYB1,GBP1,GSN,HSPA5,ITGB2,RAB8A,PIGR,RAC1,SDCBP,SRP14,TUB,RAB7A,DCHS1,LIN7A,RAB11B,TMEM59,ATP2C2,ARFRP1,FLOT1,RAMP1,VAMP5,EHD1,SEC61B,RER1,INPP5F,EFR3B,CLASP2,EXOC6B,TSPAN15,SH3GLB1,GOLGA7,ZDHHC3,EMC7,LRRC4,SIL1,PALS1,NDRG4,EMC6,ZDHHC18,PPP1R9B,ZDHHC12,RILPL2,GPC2,SHISA6
20_Member	GO Biological Processes	GO:0072659	protein localization to plasma membrane	-4.50668	-2.65841	26/286	60,391,682,1445,2319,2533,2633,4218,7879,8642,9528,9914,10139,10211,10267,10791,10938,11079,22979,23122,23555,51125,51304,64398,84687,196383	ACTB,RHOG,BSG,CSK,FLOT2,FYB1,GBP1,RAB8A,RAB7A,DCHS1,TMEM59,ATP2C2,ARFRP1,FLOT1,RAMP1,VAMP5,EHD1,RER1,EFR3B,CLASP2,TSPAN15,GOLGA7,ZDHHC3,PALS1,PPP1R9B,RILPL2
20_Member	GO Biological Processes	GO:1990778	protein localization to cell periphery	-4.15307	-2.40833	28/335	60,391,682,1445,2319,2533,2633,4218,7275,7879,8642,8825,9528,9914,10139,10211,10267,10791,10938,11079,22979,23122,23555,51125,51304,64398,84687,196383	ACTB,RHOG,BSG,CSK,FLOT2,FYB1,GBP1,RAB8A,TUB,RAB7A,DCHS1,LIN7A,TMEM59,ATP2C2,ARFRP1,FLOT1,RAMP1,VAMP5,EHD1,RER1,EFR3B,CLASP2,TSPAN15,GOLGA7,ZDHHC3,PALS1,PPP1R9B,RILPL2
20_Member	GO Biological Processes	GO:0061951	establishment of protein localization to plasma membrane	-2.08369	-0.886554	7/62	1445,4218,7879,10139,10791,51125,196383	CSK,RAB8A,RAB7A,ARFRP1,VAMP5,GOLGA7,RILPL2

## Sheet: Table S7
Table S7. Results of an association analysis of gene expression of Interferon
Gene set	Tested group	Responders	Non-responders	P
Type I IFN score	Before treatment	187.0 (151.56-295.43)	279.9 (236.55-335.17)	0.0276327
Type I IFN score	After treatment	177.0 (160.83-228.94)	248.8 (196.59-342.19)	0.00542298
Type II IFN score	Before treatment	303.1 (271.53-327.51)	323.9 (290.95-370.4)	0.107966
Type II IFN score	After treatment	294.4 (277.2-319.2)	346.6 (324.13-433.5)	0.00121114
Gene set	Tested group	Before treatment	After treament	P
Type I IFN score	Responder	187.0 (151.56-295.43)	177.0 (160.83-228.94)	0.304038
Type I IFN score	Non-responder	279.9 (236.55-335.17)	248.8 (196.59-342.19)	0.298611
Type II IFN score	Responder	303.1 (271.53-327.51)	294.4(277.2-319.2)	0.286342
Type II IFN score	Non-responder	323.9 (290.95-370.4)	346.6(324.13-433.5)	0.103194
Data were described as medians (interquartile range (IQR)) value.
An association analysis was conducted using the Mann-Whitney U test.

## Sheet: Table S8
Table S8. Result of an association analysis of Type I IFN score cell surface markers
Number of cells	P	beta	r
Lymphocyte	6.7422e-07	-0.00363616	-0.617006
CD3+	1.55016e-05	-0.00265631	-0.570061
CD19+	3.27141e-05	-0.000628242	-0.551794
CD56+	0.00432306	-0.000688101	-0.396876
WBC	0.131228	-0.0052306	-0.208
Eosinophil	0.441451	-0.000106737	-0.106951
Neutrophil	0.507072	-0.00203434	-0.0922435
Basophil	0.57136	-1.88525e-05	-0.0787526
Monocyte	0.739504	-7.23306e-05	-0.0463082
The results of ordinary linear regression and Pearson correlation coefficient are shown.
The results are sorted by p-value.

## Sheet: Table S9
Table S9. Result of an association analysis of Type I IFN score cell surface markers
Protein	P	beta	r
CXCL10	0.00640518	0.172403	0.366567
PDGF-BB	0.0126493	1.88074	0.337209
Fractalkine	0.0619057	0.0120443	0.255803
Leptin	0.17475	-11.5367	-0.187422
MIG	0.204998	0.139305	0.175239
IL-2R	0.210231	7.15809	0.173264
MCP-1	0.211992	0.0386527	0.172606
IL-13	0.212447	0.0675605	0.172437
IL-22	0.23935	0.761966	0.162856
IL-10	0.318219	0.0123997	0.138411
IL-16	0.382172	-0.348137	-0.121322
IL-6	0.411809	0.0994587	0.113988
FGF-2	0.435497	0.275837	0.108342
PAI-1	0.436525	-2.76304	-0.108101
Resistin	0.438513	-1.63068	-0.107636
GRO-a	0.487993	0.0281251	0.0964096
Eotaxin	0.523457	-0.00997891	-0.088729
LIF	0.55868	-0.0143721	-0.081353
TGF-b	0.5823	0.0292486	0.0765301
G-CSF	0.609568	0.0274256	0.0710712
sCGF-b2	0.636998	-37.537	-0.065685
BAFF	0.639379	0.0683131	0.0652222
IFN-g	0.647759	0.141357	0.0635983
M-CSF	0.676469	0.0585238	0.0580969
sICAM-1	0.677947	137.584	0.0578161
VEGF-A	0.682674	0.363937	0.0569196
HGF	0.693259	-0.0647305	-0.0549204
IL-4	0.696828	0.0765524	0.054249
IL-31	0.697554	0.152679	0.0541126
IL-2	0.701018	-0.0241971	-0.053462
TRAIL	0.714179	0.21126	0.0510011
IFN-b	0.733274	0.169736	0.0474578
IL-15	0.751354	0.125729	0.0441301
IL-5	0.76422	-0.023827	-0.0417769
sCD40L	0.768812	0.00785737	0.0409398
MIP-1 a	0.768996	0.0197541	0.0409064
TNF-a	0.776541	-0.0177411	-0.0395343
IL-7	0.781683	-0.00139487	-0.0386014
IL-27	0.787539	0.649835	0.0375409
IL-1RA	0.788759	-0.588099	-0.0373201
IL-12p70	0.810444	0.0151324	0.0334127
IL-17F	0.815275	0.012595	0.0325457
MIF	0.823251	-0.00810565	-0.0311169
IL-17A	0.833395	0.0123928	0.0293045
b-NGF	0.838975	0.0223947	0.0283095
IL-23	0.846702	0.265227	0.0269342
EGF	0.846874	0.00351825	0.0269036
Survivin	0.864054	0.0585816	0.0238544
MCP-3	0.871697	-0.0235384	-0.0225016
IL-1 a	0.880888	0.00331657	0.0208774
GM-CSF	0.887266	0.103842	0.019752
MIP-1 b	0.890852	0.0321151	0.0191198
VCAM-1	0.910224	17.9171	0.0157109
IFN-a	0.920151	0.00163437	0.0139676
IL-20	0.922397	0.0350011	0.0135734
IL-12p40	0.925942	-0.00330487	-0.0129517
MPO	0.927637	1.11978	0.0126545
Her2	0.932922	-0.00031172	-0.0117281
IL-21	0.943717	0.0129966	0.00983725
IL-9	0.951326	-0.0167033	-0.00850554
IL-8	0.958078	-0.00276944	-0.00732463
IFN-o	0.962893	0.0214232	0.00648269
IL-1 b	0.963837	-0.00261396	-0.00631756
TSLP	0.991478	0.000324329	0.00148832
IL-29	0.994977	-0.000780785	-0.000877297
TNF-b	0.996156	-0.000404775	-0.000671318
IL-3	0.99653	-0.0669972	-0.000605967
The results of ordinary linear regression and Pearson correlation coefficient are shown.
The results are sorted by p-value.

## Sheet: Table S10
Table S10. Result of an association analysis of Type II IFN score fold change and protein
Number of cells	P	beta	r
CD19+	0.0814773	0.127796	0.355156
CD3+	0.0965002	0.579729	0.339833
Neutrophil	0.152145	2.65433	0.28331
Lymphocyte	0.17959	0.60855	0.266179
White blood cell	0.204765	2.71217	0.252007
Basophil	0.414534	0.0131545	0.163711
Monocyte	0.500471	-0.0891423	-0.135474
CD56+	0.881306	0.0225807	0.0314665
Eosinophil	0.931443	0.00650691	0.0173775
The results of ordinary linear regression and Pearson correlation coefficient are shown.
The results are sorted by p-value.

[truncated: 2 more sheets: Table S11, Table S12]
